# Supplementary material for: Development and validation of nomograms by radiomic features on ultrasound imaging for predicting overall survival in patients with primary nodal diffuse large B-cell lymphoma
Source: Front Oncol. 2022 Dec 7;12:991948. doi: 10.3389/fonc.2022.991948 (PMC9768489; doi:10.3389/fonc.2022.991948)
Supplement: Supplementary file 1 [file Table_1.xlsx]

## Sheet: radiomic feature
ID	Lable	original_shape2D_Elongation	original_shape2D_MajorAxisLength	original_shape2D_MaximumDiameter	original_shape2D_MeshSurface	original_shape2D_MinorAxisLength	original_shape2D_Perimeter	original_shape2D_PerimeterSurfaceRatio	original_shape2D_PixelSurface	original_shape2D_Sphericity	original_firstorder_10Percentile	original_firstorder_90Percentile	original_firstorder_Energy	original_firstorder_Entropy	original_firstorder_InterquartileRange	original_firstorder_Kurtosis	original_firstorder_Maximum	original_firstorder_MeanAbsoluteDeviation	original_firstorder_Mean	original_firstorder_Median	original_firstorder_Minimum	original_firstorder_Range	original_firstorder_RobustMeanAbsoluteDeviation	original_firstorder_RootMeanSquared	original_firstorder_Skewness	original_firstorder_TotalEnergy	original_firstorder_Uniformity	original_firstorder_Variance	original_glcm_Autocorrelation	original_glcm_JointAverage	original_glcm_ClusterProminence	original_glcm_ClusterShade	original_glcm_ClusterTendency	original_glcm_Contrast	original_glcm_Correlation	original_glcm_DifferenceAverage	original_glcm_DifferenceEntropy	original_glcm_DifferenceVariance	original_glcm_JointEnergy	original_glcm_JointEntropy	original_glcm_Imc1	original_glcm_Imc2	original_glcm_Idm	original_glcm_Idmn	original_glcm_Id	original_glcm_Idn	original_glcm_InverseVariance	original_glcm_MaximumProbability	original_glcm_SumEntropy
154044	0	0.543819	263.82	264.594	29608.5	143.47	696.299	0.0235168	29609	0.876027	-35.1079	143.886	3463793258	5.49	77.721	6.43655	532.491	54.1703	34.3881	14.3509	-68.0805	600.572	35.0261	342.03	1.58569	3463793258	0.0293914	5169.1	636.498	21.2417	3.39419e+06	32578.1	777.462	36.3236	0.910535	3.54901	3.27214	22.9245	0.00281264	9.3703	-0.289188	0.972633	0.283607	0.997895	0.368209	0.972621	0.277449	0.0117704	6.45948
146546	0	0.657066	350.702	349.378	63139.5	230.434	988.406	0.0156543	63140	0.901198	-37.4343	156.188	7726663957	5.60551	110.059	3.28593	390.574	62.6446	41.403	17.5953	-68.0064	458.58	45.9529	349.819	0.968895	7726663957	0.0265752	5817.51	738.732	22.7049	2.68562e+06	26524.1	909.856	16.9764	0.963344	2.9237	3.07341	7.84155	0.00324316	9.30526	-0.338304	0.985256	0.323463	0.99806	0.403663	0.970361	0.303616	0.0195465	6.61855
0992353	0	0.622256	387.9	379.247	72834.5	241.373	1075.62	0.014768	72835	0.889436	-59.0252	39.3933	5840745549	4.19766	49.2093	11.5222	373.499	34.9409	-21.1619	-38.3055	-59.0252	432.524	21.7999	283.181	2.48285	5840745549	0.101324	2440.76	155.451	8.11329	1.49567e+06	16973.1	364.079	5.58465	0.96951	1.37872	2.28938	3.54549	0.0572582	6.51425	-0.439803	0.984768	0.583693	0.999268	0.626476	0.984839	0.319655	0.216502	5.08816
0991677	1	0.638741	826.002	826.831	339300	527.602	2350.29	0.0069269	339300	0.878566	-46.2607	113.865	36079786455	5.41085	73.7836	3.74232	275.561	47.6878	20.2905	7.11467	-105.916	381.477	31.9159	326.092	0.994838	36079786455	0.0304462	3749.92	852.099	26.5483	1.31853e+06	14348.2	593.864	4.71154	0.98425	1.43334	2.21514	2.50763	0.0062328	8.21626	-0.480595	0.996447	0.510002	0.999246	0.559388	0.982334	0.41819	0.0230407	6.44859
0975439	0	0.386631	489.999	466.905	65218.5	189.449	1254.57	0.0192365	65219	0.721597	-38.1173	116.228	7379727480	5.39532	83.3464	3.15789	270.573	48.272	31.0499	23.6208	-75.1601	345.733	35.086	336.382	0.724346	7379727480	0.0279683	3559	649.025	22.6245	942356	9098.96	553	4.37289	0.984285	1.21758	2.00971	2.80339	0.00644654	7.93227	-0.526728	0.997902	0.551271	0.999215	0.593071	0.983579	0.4381	0.0258291	6.43643
0965138	0	0.789348	458.716	481.358	129638	362.086	1412.62	0.0108967	129638	0.903534	-38.8519	144.169	15978290913	5.60599	99.8293	2.80872	337.172	56.6187	44.2938	32.6925	-67.1368	404.309	42.3988	351.074	0.600448	15978290913	0.0239598	4714.94	728.636	23.3031	1.5415e+06	11822.3	747.942	5.53685	0.985296	1.47	2.26309	3.24033	0.00497143	8.41339	-0.498228	0.997668	0.510203	0.999218	0.559877	0.982806	0.410211	0.0211511	6.65374
0964234	0	0.456854	570.7	586.813	114742	260.727	1472.92	0.0128368	114743	0.815243	-88.4443	21.672	8549506527	4.66649	57.2604	18.7672	473.149	32.5567	-30.2917	-35.5885	-88.4443	561.593	26.7382	272.965	1.84127	8549506527	0.0478451	1767.5	217.271	12.3805	1.02254e+06	6512.69	264.955	8.97509	0.934364	1.05433	1.88207	7.79447	0.0177433	6.88649	-0.519884	0.995234	0.61492	0.999545	0.649208	0.991114	0.396649	0.0911816	5.63978
0962374	1	0.531504	595.01	607.587	142272	316.25	1585.91	0.011147	142273	0.843115	-46.9912	160.242	17410072282	5.54885	123.644	2.7458	332.647	69.2319	40.1053	12.2184	-59.1814	391.828	51.3176	349.815	0.794248	17410072282	0.0269307	6699.23	682.23	20.5133	3.00419e+06	26990.7	1051	5.2724	0.990006	1.37653	2.19709	3.26659	0.00719529	8.18241	-0.523718	0.998168	0.525932	0.999263	0.575234	0.983281	0.39288	0.04668	6.60383
0962373	1	0.582544	23.6071	24.3311	248.5	13.7522	64.5269	0.259666	249	0.866019	-78.5664	66.6528	2.10156e+07	4.81971	89.1128	6.43713	330.734	48.2086	-15.5574	-30.7955	-79.0043	409.738	36.7335	290.517	1.28052	2.10156e+07	0.0550798	3492.32	249.788	12.5701	727345	8689.65	435.49	68.4356	0.727955	5.36136	3.81921	39.1336	0.0177463	7.4949	-0.417545	0.990295	0.259125	0.990896	0.341128	0.943376	0.164831	0.116144	5.56151
0960455	1	0.618609	37.0046	37.3363	645.5	22.8914	105.012	0.162683	646	0.857656	-78.0781	29.9516	5.15913e+07	4.68307	56.3386	7.02121	264.489	33.781	-20.9419	-22.528	-80.6109	345.1	23.8879	282.6	1.26677	5.15913e+07	0.0533648	1989.26	204.071	12.8728	216911	2422.81	220.554	67.1726	0.531974	5.28058	3.87177	38.9085	0.00984536	8.19245	-0.22677	0.934962	0.25264	0.987855	0.336833	0.935172	0.17095	0.0813209	5.55252
0955632	1	0.531781	528.444	544.325	109282	281.016	1421.75	0.01301	109282	0.824242	-77.8856	42.7353	8865040188	4.6056	66.8054	7.32352	339.648	38.9497	-19.893	-25.9259	-77.8856	417.534	29.7591	284.817	1.46886	8865040188	0.0651415	2660.85	253.874	12.4377	1.13165e+06	11536.8	405.119	8.41194	0.959216	1.63871	2.44798	5.55432	0.0319951	7.2112	-0.429077	0.988226	0.521437	0.998917	0.577593	0.981498	0.292613	0.162211	5.64795
0946331	0	0.675487	241.326	241.615	29750.5	163.013	702.943	0.0236279	29751	0.869825	-11.375	89.9742	3365675285	4.86084	49.3753	4.8379	316.061	30.9372	33.9436	27.6055	-47.7568	363.818	21.053	336.345	1.00044	3365675285	0.0418138	1609.8	354.565	17.1805	255527	3408.44	241.984	4.4003	0.964182	1.42221	2.23396	2.2772	0.0084418	7.6063	-0.428413	0.990677	0.511023	0.999202	0.560771	0.981534	0.41451	0.0245094	5.86942
0915934	0	0.592422	533.506	566.584	128694	316.061	1576.42	0.0122494	128694	0.806698	-20.2431	108.541	15202549922	5.24148	71.9186	3.5586	277.467	40.9624	39.8886	33.2777	-70.4189	347.885	29.1947	343.7	0.679691	15202549922	0.0321254	2605.17	647.477	23.3304	585517	5414.13	417.473	4.79277	0.977266	1.2791	2.065	3.01008	0.00741793	7.84704	-0.500662	0.996427	0.544133	0.999166	0.588296	0.982772	0.418943	0.0282231	6.28125
0912771	1	0.470104	513.987	518.021	96705.5	241.627	1311.4	0.0135608	96706	0.840611	-74.7781	17.6866	6955124456	4.23743	54.2728	10.3628	405.637	33.6523	-35.7855	-48.6468	-74.7781	480.415	23.1852	268.18	2.19169	6955124456	0.0987728	2110.99	147.936	8.37309	1.02864e+06	12313.1	315.64	4.33438	0.972769	1.19951	2.13834	2.79682	0.062591	6.49892	-0.460882	0.987957	0.609694	0.999548	0.650518	0.988062	0.30848	0.234371	5.07815
0912276	0	0.708853	55.1244	59.4054	1644.5	39.0751	163.782	0.0995936	1645	0.877721	-64.865	113.837	1.6001e+08	5.02985	103.545	4.43216	333.429	59.8301	2.78067	-22.5856	-66.9417	400.371	42.6973	311.883	1.3216	1.6001e+08	0.0660663	5594.58	378.845	15.1523	2.46467e+06	26109.9	742.942	145.929	0.671701	7.99767	4.46172	81.388	0.0205175	8.88227	-0.234941	0.951347	0.257481	0.980119	0.32475	0.918336	0.144894	0.135903	6.00415
0893053	0	0.382298	22.9152	22.2036	156.5	8.76043	55.2132	0.3528	157	0.803192	-63.3674	41.8138	1.29178e+07	4.75986	38.2745	6.91255	171.254	31.7841	-16.8175	-24.4601	-108.391	279.645	18.2156	286.843	1.52353	1.29178e+07	0.0497789	2086.38	341.034	18.345	125192	1934.19	149.365	131.426	0.0767769	7.61102	4.132	71.5438	0.00714856	7.42869	-0.403669	0.988128	0.170414	0.967441	0.256606	0.8947	0.158166	0.0284686	5.10027
0889662	0	0.334915	8.02589	8.06226	16.5	2.68799	18.4853	1.12032	17	0.77897	-65.2526	70.185	1.54407e+06	3.69012	79.8469	3.8163	171.587	53.3573	-5.66457	-38.0663	-70.0204	241.608	37.6556	301.377	1.22396	1.54407e+06	0.0865052	4194.56	189.017	13.298	345286	5711.46	327.89	283.49	0.0911595	12.5171	2.90735	120.254	0.0553044	4.23353	-0.794185	0.99799	0.0736607	0.916752	0.151955	0.822248	0.119502	0.0737599	3.19782
0888915	0	0.505204	547.424	529.159	117344	276.561	1413.95	0.0120495	117345	0.858823	2.17536	97.5621	14357140705	4.87058	47.6934	6.30283	293.269	31.0984	47.2268	41.6457	-76.7654	370.035	20.0628	349.785	1.2628	14357140705	0.0469042	1783.35	734.501	25.8538	434327	5319.33	269.787	5.45176	0.960275	1.43247	2.23684	3.28406	0.0106712	7.63818	-0.427465	0.990508	0.516367	0.999091	0.565464	0.981747	0.408924	0.0553636	5.90711
0884067	0	0.590264	420.008	415.8	81482.5	247.915	1137.9	0.013965	81483	0.889266	-44.8028	160.388	10659284767	5.83298	116.329	2.71224	330.034	64.1301	53.2929	45.6751	-69.0379	399.072	48.5832	361.685	0.517779	10659284767	0.0195339	6000.19	867.104	25.1056	2.43942e+06	15154.5	951.605	4.35773	0.990877	1.47038	2.22243	2.01802	0.00380522	8.66813	-0.513212	0.998336	0.496676	0.999338	0.548039	0.982479	0.421216	0.0127514	6.83059
0882855	0	0.79907	416.48	434.099	108404	332.796	1265.77	0.0116765	108404	0.922088	-26.1792	107.306	12622470150	5.22417	74.7515	15.2071	545.136	44.4442	35.588	27.2147	-47.5368	592.673	30.9037	341.232	2.39818	12622470150	0.0326323	3819.87	428.627	17.5774	2.82377e+06	22242.5	542.52	63.8754	0.789249	2.65632	2.69276	56.4353	0.00606019	8.39085	-0.392462	0.988631	0.445483	0.996757	0.503505	0.980751	0.381028	0.0240895	6.22988
0874177	0	0.436712	454.032	451.687	70123.5	198.281	1148.75	0.0163818	70124	0.817168	-49.7343	66.2854	6658401549	5.11693	57.1691	7.12959	294.962	38.6024	3.47349	-7.69819	-96.8147	391.777	24.4473	308.143	1.66737	6658401549	0.0379589	2855.66	551.241	21.1253	1.36441e+06	15031.9	425.938	6.10718	0.971542	1.61061	2.35538	3.27968	0.00762917	8.01002	-0.42846	0.991309	0.493237	0.999031	0.544979	0.98052	0.404775	0.0232636	6.12758
0848614	1	0.285061	911.287	880.301	179658	259.772	2178.74	0.0121271	179659	0.689642	-73.1346	49.3716	12675120292	2.64519	33.0572	8.05987	337.164	44.8913	-41.5858	-73.1346	-73.1346	410.299	22.7976	265.614	2.25488	12675120292	0.462017	3773.11	193.811	7.14809	2.68411e+06	31203.4	574.219	3.36987	0.988242	0.716445	1.47142	2.79854	0.443435	3.75463	-0.567783	0.97186	0.807024	0.999516	0.828761	0.991819	0.116101	0.665447	3.09246
0806703	1	0.710178	265.463	265.708	38208.5	188.526	810.583	0.0212147	38209	0.854845	-42.0174	75.2265	3953294664	5.1585	61.2866	21.926	530.879	43.2638	14.4481	0.616778	-71.3283	602.207	26.755	321.66	3.48274	3953294664	0.0358502	4587.43	452.839	18.2103	5.80436e+06	40945.2	600.356	115.467	0.676974	3.426	2.8485	103.289	0.00540873	8.47291	-0.351002	0.982171	0.410953	0.994477	0.473853	0.976812	0.376286	0.0154823	6.16468
0767786	0	0.867887	72.7804	73.6614	3595.5	63.1652	229.723	0.0638918	3596	0.925295	16.7919	92.4675	464712490	4.69118	37.8378	30.7487	506.319	27.3238	56.6973	52.2648	-37.6	543.919	16.2732	359.486	3.85987	464712490	0.0505174	1997.42	429.477	19.5355	1.37651e+06	11336.9	231.871	40.5196	0.69934	3.31866	3.10951	28.6538	0.00532595	8.25807	-0.220236	0.909536	0.306182	0.997286	0.388355	0.9723	0.299482	0.0164249	5.57619
0747817	1	0.722568	33.4956	36.3456	604.5	24.2029	101.154	0.167336	605	0.861626	-59.2823	145.271	6.39292e+07	5.16606	91.2035	4.92623	337.777	63.9364	14.2468	-17.6981	-60.2162	397.994	42.0405	325.066	1.53098	6.39292e+07	0.0479612	6917.02	432.949	15.8716	3.84092e+06	40241.4	871.938	148.002	0.709513	8.02435	4.44854	83.1924	0.00880895	8.55051	-0.334363	0.983466	0.214669	0.979969	0.290597	0.918107	0.153703	0.0759565	6.05255
0745100	0	0.680869	372.434	364.607	72074.5	253.579	1079.06	0.0149714	72075	0.881964	-39.5691	75.0414	7240504260	5.02231	65.71	4.69415	261.475	38.1333	13.3003	6.27514	-71.66	333.135	27.9745	316.951	1.03708	7240504260	0.0373696	2300.83	412.337	18.053	533629	6437.29	351.632	5.93481	0.966743	1.32512	2.10141	4.07566	0.00852042	7.64694	-0.47277	0.994617	0.534423	0.998911	0.57884	0.981523	0.434745	0.0312121	6.04286
0744367	0	0.487215	215.07	206.526	17515.5	104.785	552.558	0.0315468	17516	0.849059	-73.9607	41.7257	1413194378	4.65212	59.6508	8.003	323.711	35.7435	-19.6615	-26.9631	-82.9987	406.71	25.7821	284.043	1.23139	1413194378	0.0485907	2090.52	257.601	13.442	656662	6092.65	317.56	9.91028	0.939382	1.75023	2.46795	6.67081	0.0119425	7.36575	-0.41162	0.986522	0.47884	0.998745	0.540914	0.979824	0.316371	0.0603574	5.83395
0737037	1	0.915015	151.614	153.222	16498.5	138.729	484.174	0.0293465	16499	0.940429	-24.1425	80.3863	1735928843	4.78362	58.262	7.47981	322.002	34.458	21.3608	6.70211	-58.4142	380.416	24.4201	324.367	1.52784	1735928843	0.0480591	1941.41	340.924	16.507	475797	6237.64	280.868	7.1027	0.950336	1.41206	2.18851	4.98388	0.0113868	7.39022	-0.443745	0.991045	0.533277	0.998926	0.578074	0.982642	0.422684	0.0407718	5.78813
0706967	0	0.589595	318.582	311.294	46131.5	187.834	867.227	0.018799	46132	0.877952	-36.014	133.596	5914456641	5.49459	104.079	5.13169	432.34	57.7583	50.3375	43.0086	-59.1426	491.482	42.3956	358.06	1.12897	5914456641	0.0277177	5470.9	704.098	22.3101	3.48612e+06	26121.4	832.017	6.6077	0.98413	1.65661	2.41471	3.65782	0.00599547	8.28516	-0.486108	0.996897	0.486029	0.999333	0.543661	0.983894	0.357737	0.0239418	6.60104
0704349	0	0.568521	17.118	17.4929	128.5	9.73191	45.5563	0.354524	129	0.882079	-94.9935	20.5842	8.48876e+06	4.3112	45.0173	13.3676	292.818	40.5748	-51.5111	-71.6982	-95.192	388.01	19.7516	256.524	2.98162	8.48876e+06	0.0671234	4057.56	98.751	8.35113	919379	12075	278.239	162.476	0.257163	6.43173	3.6754	120.251	0.0151899	6.6316	-0.380108	0.976653	0.295263	0.980227	0.365688	0.935895	0.261724	0.059869	4.86439
0586332	1	0.769614	22.6374	23.3452	303.5	17.4221	70.1838	0.231248	304	0.879929	-61.0605	-12.4055	1.99498e+07	2.95979	19.8088	16.3333	151.575	18.828	-45.3991	-59.2096	-61.9474	213.523	9.93628	256.173	3.13719	1.99498e+07	0.262011	802.764	27.4507	3.70902	113727	2258.06	78.4414	23.7421	0.527248	2.5877	2.88097	16.9738	0.151924	4.79975	-0.240051	0.851123	0.527982	0.989142	0.57957	0.950552	0.204301	0.3759	3.5847
0573805	0	0.522703	432.619	422.711	75970.5	226.131	1132.41	0.0149059	75971	0.86283	-11.2468	108.155	9256537254	5.16532	58.81	6.10992	366.563	38.2993	45.139	38.6526	-64.7104	431.273	24.309	349.06	1.19574	9256537254	0.0375975	2722.08	606.03	22.4582	999162	9494.03	413.77	7.13087	0.966012	1.66253	2.40281	4.21019	0.007211	8.0818	-0.431247	0.992803	0.475515	0.999108	0.532977	0.981721	0.383879	0.0345139	6.23407
1224694	0	0.458607	497.655	478.224	88189.5	228.228	1260.85	0.0142971	88190	0.83493	-66.4363	49.7642	7172195165	4.21943	74.2392	6.97322	317.671	42.529	-20.2033	-35.7723	-66.4363	384.107	30.5607	285.178	1.70136	7172195165	0.137161	3040.41	221.038	10.2524	1.47837e+06	16779	471.158	7.4602	0.968707	1.38113	2.27271	5.41487	0.10603	6.47414	-0.459867	0.987724	0.605015	0.99892	0.649571	0.983304	0.253853	0.321085	5.03717
1210933	0	0.275924	885.045	861.452	166354	244.205	2050.59	0.0123266	166355	0.705089	-58.5568	117.16	17079386567	5.41952	89.5163	3.67146	306.139	55.0174	12.8295	-3.85234	-70.1607	376.3	38.5831	320.419	1.06298	17079386567	0.0297995	4806.03	511.684	17.925	2.10834e+06	22047.1	765.957	4.45117	0.988427	1.20496	2.03679	2.8676	0.00877595	7.91756	-0.537179	0.99803	0.571987	0.999317	0.611841	0.984992	0.40916	0.0402763	6.42656
1197797	0	0.489733	577.222	568.958	126498	282.685	1521.51	0.012028	126498	0.828651	4.35956	163.882	19769600409	5.56226	75.733	3.00282	304.069	47.8033	90.6491	92.9833	-61.7054	365.774	33.3107	395.328	-0.0269188	19769600409	0.0255595	3677.14	1139.18	31.5455	1.00647e+06	-581.011	581.442	5.2094	0.982223	1.60488	2.33511	2.45221	0.00430899	8.53249	-0.464603	0.996322	0.472791	0.999054	0.528639	0.979207	0.409942	0.015208	6.58932
1192354	0	0.320035	499.363	491.131	61770.5	159.814	1171.54	0.0189659	61771	0.752038	-25.8899	90.0951	6657804762	5.0032	53.7902	6.40279	317.022	36.8928	24.5879	11.0908	-61.1897	378.212	24.3898	328.302	1.49316	6657804762	0.0396846	2424.77	422.867	18.2553	793760	9881.27	364.005	5.57263	0.969607	1.42696	2.21171	3.38463	0.00864601	7.70919	-0.452265	0.992923	0.523691	0.999104	0.569696	0.982301	0.424543	0.0307575	6.01663
1182538	0	0.623586	520.31	577.5	129278	324.458	1557.85	0.0120504	129278	0.818164	-13.9651	149.258	16749784179	5.39002	74.8732	3.63259	293.015	50.2243	54.2165	39.9436	-64.8788	357.894	34.2414	359.95	1.03245	16749784179	0.0309601	4094.76	747.642	24.2573	1.48758e+06	16833	641.208	4.31472	0.986606	1.26883	2.0725	2.5833	0.00725678	7.97484	-0.517678	0.997546	0.547667	0.999202	0.591554	0.983117	0.416195	0.0310926	6.44096
1174074	1	0.540472	682.574	695.544	181950	368.912	2100.85	0.0115463	181951	0.719759	-48.7579	47.2045	14901420724	3.72041	41.9836	8.37011	337.091	33.4918	-17.6226	-34.7634	-48.7579	385.849	19.904	286.178	2.18304	14901420724	0.183242	2161.01	132.676	7.09897	920200	13242.9	331.462	2.34334	0.985914	0.846177	1.80481	1.58338	0.143144	5.48763	-0.520933	0.988286	0.696248	0.999617	0.726098	0.989517	0.27411	0.370044	4.49058
1171171	0	0.631229	400.275	412.244	78576.5	252.665	1115.58	0.0141974	78577	0.890735	-32.8829	160.667	9566684268	5.43714	105.118	2.84188	280.802	62.2539	40.8419	13.8361	-64.5851	345.387	46.0452	348.926	0.927496	9566684268	0.0306615	5576	685.958	21.6001	2.21385e+06	24558.2	880.094	2.52171	0.994278	1.1168	1.92975	1.18423	0.00761955	7.87217	-0.550071	0.998397	0.567347	0.999487	0.607193	0.984539	0.43284	0.0375529	6.4796
1169983	0	0.607101	432.18	441.131	88390.5	262.377	1191.24	0.013477	88391	0.884724	-8.07922	95.5767	10271409700	4.99717	50.9495	6.25393	332.756	34.477	37.8183	25.3015	-62.5425	395.298	22.988	340.887	1.32222	10271409700	0.0399773	2083.03	520.354	21.0221	601042	7182.52	318.847	5.14926	0.968093	1.49366	2.22654	2.76105	0.00749721	7.81765	-0.430813	0.991172	0.489646	0.999231	0.542799	0.982051	0.419089	0.0216374	6.02774
1153427	0	0.620174	236.629	234.105	25244.5	146.751	709.872	0.0281199	25245	0.793429	-7.28993	174.448	3723908430	5.6825	99.9561	3.0704	340.285	56.5393	77.6043	69.9489	-57.268	397.553	40.5957	384.071	0.639497	3723908430	0.0235742	4925.69	960.93	27.8695	1.80202e+06	13722.1	761.758	24.8739	0.936748	3.68848	3.3882	10.7157	0.00186686	9.73101	-0.286363	0.977297	0.260983	0.996276	0.349579	0.957863	0.245978	0.00818115	6.73343
1148931	0	0.396776	503.694	489.939	76467.5	199.854	1272.97	0.0166473	76468	0.770058	-53.9361	75.7912	7207565120	5.14481	73.119	6.2086	370.626	44.8222	1.28454	-13.8386	-65.7295	436.355	30.2871	307.011	1.59158	7207565120	0.036671	3483.59	346.251	14.6707	1.74709e+06	19401.4	534.346	10.2687	0.962122	2.12051	2.70914	5.44055	0.00655441	8.31777	-0.379017	0.986618	0.425591	0.998718	0.489512	0.977367	0.35793	0.0227524	6.16463
1145768	0	0.49151	349.555	358.176	46793.5	171.81	918.08	0.0196198	46794	0.835251	-57.6148	62.3155	4389844705	5.1907	73.2042	3.8115	255.45	39.3888	2.44666	1.57157	-94.9956	350.445	29.8871	306.288	0.62147	4389844705	0.0314272	2338.14	479.945	19.8344	435537	3522.9	352.75	6.5888	0.963105	1.64722	2.37184	3.65815	0.00560753	8.19464	-0.414025	0.990808	0.485981	0.998713	0.537363	0.977991	0.420982	0.0186026	6.15783
1137098	0	0.629857	268.673	262.835	35473.5	169.226	740.299	0.0208691	35474	0.901883	-39.1075	72.6063	3585123190	5.13598	57.9257	6.68282	401.541	35.9648	14.33	8.47431	-70.1391	471.681	24.5294	317.905	1.23597	3585123190	0.0345681	2260.04	409.496	18.2594	736259	7458.48	328.98	24.623	0.86016	3.72441	3.34203	9.86879	0.00257918	9.19299	-0.205041	0.919954	0.250338	0.997364	0.340016	0.963642	0.250013	0.00736419	6.09226
1123104	1	0.354724	384.447	379.107	39563.5	136.373	973.796	0.0246135	39564	0.724076	-3.98531	155.952	5562952867	5.37668	101.013	2.63988	315.889	54.0611	69.487	63.3566	-41.0234	356.912	42.5556	374.975	0.569114	5562952867	0.0287685	4085.79	698.395	23.2478	1.03635e+06	8798.3	636.998	5.27109	0.983523	1.51212	2.28337	2.79825	0.00605804	8.14321	-0.481229	0.996226	0.503224	0.999022	0.554226	0.980202	0.405611	0.0252074	6.42482
1122418	0	0.385292	853.009	831.82	213972	328.658	2107.9	0.00985131	213972	0.777916	-59.1025	121.904	22360904367	5.26515	83.4051	4.1628	322.431	55.6512	15.2011	-4.09064	-75.0737	397.505	37.1097	323.271	1.22157	22360904367	0.0350871	5152.13	580.83	19.4587	2.73375e+06	27974.7	813.02	4.27267	0.989523	1.40719	2.25676	2.16138	0.00971548	7.83931	-0.509217	0.997089	0.527826	0.999351	0.578839	0.983246	0.362167	0.0513522	6.38544
1121863	0	0.746092	633.438	653.852	227770	472.603	1921.94	0.00843806	227771	0.880265	-76.5674	59.8101	17734020788	4.35663	87.4214	4.11701	309.835	49.7207	-27.5651	-55.5862	-76.5674	386.403	36.2993	279.032	1.26894	17734020788	0.128952	3638.2	259.91	10.8757	1.31001e+06	17048.9	571.446	4.93228	0.982855	1.2962	2.22797	3.13301	0.0931051	6.64463	-0.47079	0.990213	0.606362	0.999195	0.647665	0.984138	0.292514	0.296554	5.15115
1120340	1	0.324855	822.743	755.079	148112	267.272	1933.11	0.0130516	148113	0.70574	-53.5596	75.2456	14157551780	5.1818	54.0664	3.57299	259.707	38.182	5.24206	-2.67357	-98.0848	357.792	25.2473	309.17	0.705861	14157551780	0.0347081	2413.44	557.001	21.5647	486317	4900.78	372.069	4.20838	0.97757	1.34275	2.13727	2.23996	0.00776664	7.88195	-0.475544	0.995034	0.531271	0.999213	0.577065	0.982094	0.419242	0.0232196	6.19949
1119707	0	0.419584	774.666	746.075	192976	325.037	1936.3	0.0100338	192977	0.80424	-85.8573	46.501	15195077235	4.88135	65.247	6.16232	331.724	39.5763	-24.4989	-33.6596	-87.7215	419.445	26.5028	280.607	1.42806	15195077235	0.0476591	2839.48	292.3	13.5596	1.15655e+06	12916.2	439.272	5.52948	0.975042	1.49301	2.31814	3.08963	0.0167563	7.54913	-0.450412	0.991689	0.527777	0.999247	0.579691	0.983144	0.340939	0.098257	5.90679
1109074	0	0.718418	341.961	347.865	65750.5	245.671	998.021	0.0151789	65751	0.910782	-82.8225	85.4259	6221623178	5.06969	95.8835	3.27708	324.23	52.5114	1.11312	-5.03021	-82.8225	407.052	44.1505	307.61	0.582172	6221623178	0.0408178	3954.9	461.015	17.6399	1.11761e+06	7975.98	610.488	11.0897	0.964243	1.90732	2.60957	7.16365	0.0156785	7.93593	-0.43087	0.991689	0.482665	0.998518	0.543095	0.978116	0.298051	0.107073	6.15906
1107768	0	0.78267	710.353	727.709	307196	555.972	2143.53	0.00697773	307197	0.916606	-65.773	148.156	32463221403	4.28162	147.465	3.30693	401.547	79.6806	11.2607	-34.6183	-65.773	467.32	61.4653	325.078	1.06597	32463221403	0.190859	8792.37	626.23	16.5434	6.52832e+06	56056.2	1416.11	5.92513	0.991661	1.26532	2.14383	4.1817	0.171726	6.2397	-0.541334	0.994303	0.653399	0.999354	0.69423	0.987286	0.194705	0.412799	5.03849
1104788	0	0.604734	317.475	320.657	47080.5	191.988	887.009	0.0188403	47081	0.867156	-71.7682	75.2714	4276913638	5.40873	88.2238	4.75243	433.068	48.9833	-4.82475	-17.8537	-91.3735	524.442	35.8528	301.399	1.07706	4276913638	0.0276888	3713.18	472.29	18.4072	1.37971e+06	13479	554.804	20.9507	0.926946	3.32772	3.25029	9.38859	0.00258494	9.3176	-0.272603	0.968677	0.285002	0.998154	0.369567	0.970325	0.285614	0.00883533	6.36169
1098213	0	0.371905	396.685	395.991	43337.5	147.529	970.666	0.0223978	43338	0.760269	-16.2709	99.8636	5087785958	5.06374	57.1153	6.18925	379.729	37.7622	38.7518	29.4214	-71.4824	451.211	24.2808	342.634	1.28521	5087785958	0.0409044	2645.05	633.876	23.1103	1.01664e+06	10441.8	404.672	5.51387	0.973013	1.67635	2.38567	2.48756	0.008084	7.92756	-0.429637	0.991396	0.461837	0.999337	0.522417	0.982212	0.3753	0.0352153	6.17374
1095136	0	0.356873	865.089	796.73	201096	308.727	2110.86	0.0104968	201096	0.753091	-83.4746	173.338	20099218139	5.50036	90.7303	3.62025	284.06	70.7187	2.70361	-31.1894	-94.2392	378.299	45.8058	316.146	1.2882	20099218139	0.0298007	8318.9	727.249	19.9299	6.4086e+06	62876.8	1323.34	3.16157	0.99523	1.14843	2.00895	1.7559	0.0089358	7.99029	-0.545643	0.998479	0.577285	0.999457	0.615247	0.985404	0.422759	0.0534337	6.49412
1094181	0	0.45484	451.514	444.713	71425.5	205.367	1125.68	0.0157602	71426	0.841622	-46.5993	159.658	9425063644	5.67408	138.466	1.71241	231.776	67.4766	55.0417	52.9234	-95.6394	327.415	56.4374	363.257	0.0660773	9425063644	0.0213411	5901.02	1221.36	31.4109	1.51944e+06	2004.04	941.72	2.88027	0.9939	1.17007	2.00243	1.41781	0.00491994	8.23455	-0.548191	0.998755	0.56069	0.999361	0.601422	0.983146	0.429788	0.0163085	6.71381
1036129	0	0.734033	51.8798	52.811	1531.5	38.0815	151.054	0.0986313	1532	0.9184	-62.4964	78.7864	1.51726e+08	5.18227	84.8009	2.18434	201.573	43.8759	10.4027	11.7809	-75.4814	277.054	33.7672	314.703	0.0966623	1.51726e+08	0.0305144	2687.95	418.483	18.5805	254424	-506.252	354.373	61.3946	0.70452	5.84066	4.04403	27.1452	0.00292731	9.3902	-0.183685	0.921494	0.197749	0.982391	0.283601	0.912783	0.171113	0.0361959	6.05894
1028300	0	0.474082	745.864	759.539	201094	353.601	1972.03	0.00980651	201094	0.806105	-74.4862	66.8759	16265514521	4.05366	92.3565	4.94221	349.6	52.5916	-23.0727	-51.8683	-74.4862	424.086	37.9004	284.403	1.41421	16265514521	0.179866	4196.41	279.02	10.943	2.02456e+06	23209.3	642.328	5.25154	0.983752	1.11327	2.04177	3.9212	0.154343	5.95428	-0.526197	0.99184	0.660534	0.999352	0.698341	0.987514	0.233757	0.389949	4.81353
1023586	0	0.630688	258.236	267.03	31050.5	162.867	747.335	0.0240684	31051	0.835841	-82.7228	28.3949	2499942309	4.54383	66.6706	13.0077	333.969	34.1545	-19.6231	-14.2002	-82.7228	416.691	29.9501	283.744	1.41053	2499942309	0.0523032	1899.66	251.173	13.4681	917058	5862.04	289.593	10.4637	0.930236	1.25214	2.06435	8.81939	0.0184779	6.81448	-0.496468	0.9936	0.579778	0.998955	0.622386	0.986073	0.366743	0.0893404	5.61371
1018060	1	0.58691	825.128	852.863	308976	484.276	2300.34	0.00744505	308977	0.856594	-10.6077	145.438	44035358231	5.50041	81.3573	2.70869	233.464	48.3142	72.8259	81.4194	-106.636	340.1	35.7908	377.518	-0.334178	44035358231	0.0259039	3520.69	1514.78	37.0836	844512	-4467.52	560.955	2.62042	0.990698	1.12774	1.95371	1.26265	0.00589876	8.02916	-0.539575	0.998349	0.567557	0.999451	0.606452	0.984182	0.439125	0.0181736	6.53418
1014230	0	0.486964	705.518	688.102	187630	343.562	1798.74	0.00958665	187630	0.853665	-88.5441	86.9761	17518395061	5.25726	105.974	2.28314	287.334	54.7528	-1.32166	-5.75155	-88.5441	375.878	46.6861	305.56	0.39108	17518395061	0.0358379	4157.96	492.553	18.151	957246	6572.25	657.221	4.84632	0.985335	1.42244	2.28519	2.67699	0.0156135	7.93131	-0.488924	0.99632	0.538222	0.999167	0.586648	0.982069	0.362062	0.107925	6.23654
1006785	0	0.829914	319.27	356.14	65136.5	264.966	1043.64	0.0160224	65137	0.866892	-58.1028	56.8362	6039130922	4.9774	54.8171	5.58987	315.007	34.6656	0.915507	0.25086	-82.8589	397.866	23.0041	304.49	0.90905	6039130922	0.039793	2164.15	390.54	17.5888	580711	5120.6	331.62	6.91959	0.959041	1.69845	2.41485	3.81146	0.007368	7.88822	-0.411079	0.988798	0.470525	0.999004	0.529122	0.979966	0.373385	0.0218985	6.05458
1004527	0	0.545884	347.614	353.306	50701.5	189.757	923.779	0.0182199	50702	0.864067	-83.9746	59.6065	3889872236	3.78631	92.53	6.13082	308.48	56.6327	-32.2613	-75.9979	-83.9746	392.455	40.466	276.984	1.67408	3889872236	0.241156	5036.26	311.564	11.0408	3.70643e+06	36099.6	765.191	6.54323	0.982978	1.2538	2.10967	4.84331	0.219064	5.62993	-0.501873	0.986992	0.679869	0.998967	0.715641	0.985082	0.186242	0.466556	4.446
1001518	0	0.606931	375.103	364.967	66514.5	227.662	1020.67	0.015345	66515	0.895735	-10.3266	147.495	8230547051	5.12685	58.7964	4.02642	244.974	45.3317	46.6766	26.808	-55.1975	300.171	28.3336	351.767	1.31329	8230547051	0.0397996	3555.08	614.814	21.7809	1.29989e+06	17844.2	564.456	2.83156	0.99001	1.15078	1.96963	1.41045	0.00983901	7.63446	-0.508891	0.996556	0.564291	0.999243	0.603606	0.981852	0.439213	0.0325198	6.14856
1001436	0	0.780331	281.345	287.976	47222.5	219.542	852.063	0.0180436	47223	0.904082	-66.051	56.2337	4169812028	5.07806	65.4482	7.00635	366.251	38.4726	-7.10053	-12.6591	-72.9403	439.192	27.2007	297.154	1.32682	4169812028	0.0348376	2510.35	281.076	13.9516	759216	7987.32	365.894	20.1863	0.894978	2.82767	3.01088	11.6463	0.0047745	8.67291	-0.286297	0.964044	0.340285	0.997727	0.417858	0.970331	0.310053	0.0366088	6.03861
823071	1	0.670408	61.3244	60.8276	1958.5	41.1124	172.953	0.0883091	1959	0.907064	-51.8488	23.5651	1.56502e+08	3.62544	28.2802	18.9225	381.781	33.167	-23.1612	-45.5643	-51.8488	433.63	14.1179	282.646	3.71345	1.56502e+08	0.165468	3248.78	125.855	6.15137	3.04051e+06	28914.9	381.319	29.4414	0.849068	2.48469	2.81407	22.8368	0.0678412	5.8671	-0.315543	0.93792	0.527367	0.996507	0.571461	0.974809	0.319169	0.17975	4.42418
772277	1	0.614987	13.3129	13.3417	85.5	8.18728	35.5563	0.415864	86	0.921872	-64.7369	51.771	7.46782e+06	4.66321	54.058	2.92593	107.485	34.8178	-8.57849	-14.8455	-73.8317	181.317	23.4948	294.678	0.623739	7.46782e+06	0.0462412	1908.6	204.2	12.855	150575	2193.4	219.574	64.0547	0.545072	5.69245	3.66354	30.3896	0.0100996	6.7938	-0.518146	0.995639	0.179385	0.962437	0.27166	0.878865	0.179308	0.0274447	5.1813
599669	0	0.664917	42.6933	42.9418	920.5	28.3875	121.456	0.131946	921	0.88552	-62.3145	-2.93084	6.56434e+07	3.94397	26.2204	14.0942	194.899	22.7201	-35.4446	-45.3809	-65.1613	260.061	11.6154	266.972	2.98364	6.56434e+07	0.0915671	1284.48	77.3937	6.9888	304911	5081.37	139.628	25.5679	0.682343	2.90266	3.09568	16.9697	0.0179279	6.85325	-0.215429	0.895384	0.396829	0.991874	0.460923	0.952319	0.3385	0.0724261	4.74036
508939	0	0.570693	529.724	537.73	124516	302.31	1430.15	0.0114857	124516	0.874649	-24.0603	134.375	15634705071	5.57643	90.9826	2.70679	258.299	51.2127	48.7474	40.255	-100.925	359.224	37.2639	354.35	0.301406	15634705071	0.0251914	3939.05	1131.71	31.244	1.05973e+06	4661.3	626.006	3.94368	0.987472	1.40394	2.18168	1.83988	0.00494028	8.3822	-0.496145	0.997491	0.506375	0.999263	0.556444	0.98147	0.423556	0.0237153	6.60782
256545	0	0.626965	678.803	697.347	226004	425.586	1870.55	0.00827665	226004	0.900933	-58.8344	111.386	24450167604	5.20117	97.269	6.25644	494.383	57.2222	20.1353	8.03809	-58.8344	553.218	42.439	328.914	1.51349	24450167604	0.0496039	5698.07	493.905	16.4911	4.99145e+06	40408.4	893.229	5.44193	0.987867	1.45213	2.34419	3.20094	0.0317177	7.74691	-0.509067	0.997024	0.55231	0.99956	0.600842	0.987337	0.32236	0.16765	6.09849
253814	1	0.480803	693.48	689.292	179652	333.427	1810.51	0.0100779	179653	0.829888	-74.6496	78.9571	15616412968	5.20788	77.6118	4.17563	302.091	45.7729	-11.0589	-24.5253	-90.8188	392.91	31.9291	294.831	1.07994	15616412968	0.0349264	3438.46	427.727	17.1544	1.16231e+06	13115.3	538.163	4.34735	0.983925	1.3123	2.14028	2.4945	0.00854461	7.7998	-0.499176	0.996414	0.541664	0.999363	0.58773	0.984201	0.397726	0.0395196	6.25355
236737	0	0.336759	679.03	686.423	111250	228.669	1708.9	0.0153608	111251	0.691894	-35.2143	97.3281	12123044578	5.18012	63.8759	3.50182	269.793	39.5574	26.1882	20.6771	-89.5088	359.302	27.5563	330.106	0.666752	12123044578	0.034718	2571.49	658.346	23.6596	532888	4950.21	397.833	3.55501	0.982232	1.20068	2.02609	2.01115	0.00885745	7.71373	-0.507145	0.996676	0.558237	0.999344	0.600118	0.983943	0.42102	0.0419009	6.21613
236728	1	0.578009	690.659	715.682	204108	399.207	2014.66	0.0098706	204108	0.794936	-43.8374	124.464	23331495853	5.51301	86.555	3.17509	260.708	51.5154	31.94	20.2774	-91.9235	352.631	37.0745	338.097	0.743671	23331495853	0.0257352	4125.41	829.837	25.8906	1.30331e+06	12001.4	643.938	5.88048	0.981887	1.48548	2.25496	3.51845	0.00512357	8.34852	-0.484572	0.996937	0.506524	0.998946	0.55637	0.98035	0.41537	0.0173899	6.54234
219065	0	0.541341	26.6738	27.2029	291.5	14.4396	71.9411	0.246796	292	0.841292	-62.3897	149.3	3.2733e+07	5.59993	96.2573	2.82165	236.38	61.2383	25.8792	12.7725	-91.9837	328.363	41.9629	334.812	0.73926	3.2733e+07	0.0242541	5902.02	718.964	24.1424	1.43587e+06	13419.5	738.927	194.526	0.585072	10.2344	4.65003	85.4245	0.00287193	8.63223	-0.455574	0.996903	0.123922	0.963018	0.202061	0.878878	0.117971	0.0102571	6.28232
209949	0	0.21346	499.768	440.124	31651.5	106.68	1072.85	0.0338957	31652	0.587845	0.037043	128.368	4174476472	5.18176	67.4559	5.51704	343.898	41.0583	59.0749	51.0403	-37.8041	381.702	28.0827	363.162	1.26336	4174476472	0.03451	2951.91	515.41	20.1674	1.03774e+06	11391.8	442.381	7.64966	0.965852	1.38392	2.15765	5.59009	0.00842008	7.79477	-0.488873	0.995873	0.553235	0.998821	0.594368	0.983085	0.419766	0.0324852	6.19708
202884	0	0.585491	27.2823	27.4591	331.5	15.9735	74.5269	0.224817	332	0.866031	-60.9157	207.906	5.10655e+07	5.99329	148.243	2.19232	318.296	79.7427	80.0135	86.291	-91.4069	409.703	58.9545	392.188	0.00552053	5.10655e+07	0.0175461	9401.52	1500.52	35.4554	3.29252e+06	-2100.07	1213.57	239.964	0.669319	11.2342	4.81669	112.872	0.00214516	8.97303	-0.499436	0.998726	0.106726	0.970018	0.184679	0.89044	0.105127	0.00857231	6.68927
162075	0	0.450249	309.431	319.531	33531.5	139.321	804.725	0.0239991	33532	0.806648	-49.8777	73.0818	3270363267	5.19321	69.4989	4.38511	244.156	39.3067	8.25965	3.58296	-79.2811	323.437	28.2528	312.297	0.930792	3270363267	0.0319701	2505.61	421.635	18.0303	671520	7153.52	390.552	4.38675	0.977735	1.39618	2.19182	2.28494	0.00676795	7.9182	-0.471674	0.995106	0.523533	0.99897	0.568892	0.979487	0.431568	0.017733	6.18828
156917	0	0.597177	374.744	381.933	65184.5	223.789	1043.58	0.0160096	65185	0.867266	-40.5951	77.7621	6475557209	5.02906	64.8533	3.33751	231.789	37.3126	11.7518	1.55949	-79.5071	311.296	27.1099	315.184	0.870143	6475557209	0.0366882	2152.03	435.523	18.7818	367414	5101.39	334.542	3.48038	0.979358	1.24722	2.0631	1.80987	0.00824604	7.64766	-0.475241	0.994544	0.548181	0.99913	0.589728	0.981022	0.438244	0.024019	6.04413
148776	0	0.687658	35.6202	36.3456	675.5	24.4945	106.426	0.157552	676	0.865702	-32.1727	51.8759	6.49311e+07	4.714	40.9899	9.45361	239.749	28.3475	7.37663	-0.754001	-64.8832	304.632	17.692	309.922	1.86409	6.49311e+07	0.0477793	1571.5	231.05	14.5022	119017	1966.52	147.644	64.7035	0.390325	5.52627	3.92777	33.8902	0.00373645	8.49522	-0.175925	0.896945	0.201359	0.984474	0.289858	0.922904	0.202483	0.0133228	5.42899
[truncated: 417 more columns]

## Sheet: clinic feature
ID	Lable	gender	diag_age	SI>2=0,SI<2=1	sharp	hilus	echo_cortex	skin_medulla	CDFI	border	blend	mass	out_involve	number	risk_ stra	ECOG	ECOG分类	A_B	stage	EBER	b2mg	HB	LDH	state of first	POD24	CD20（+=1，-+0）	CD10（+=1，-+0）	BCL6（+=1，-+0）	BCL2（+=1，-+0）	KI_67（	payhology	确诊日期	第一次复发/进展时的临床转化	最后一次随访/死亡日期	第一次诱导治疗开始日期	第一次诱导治疗结束日期	第一次治疗至结束时间(天)	第一次复发/进展时的临床转化	PFS(dayh)	死亡时间	OS from diagnosis (months)总生存期（day）	0-year(V=0,M=0.)	3-year	5-year
154044	0	0	0	1	1	0	3	1	3	0	0	1	1	1	0	0	0	0	0	1	0	1	0	0	0	1	0	1	0	2	1	2015-12-30	/	2022-03-10	2016-01-14	2016-05-03	110	/	2262		2247	0	0	0
146546	0	0	0	1	1	0	3	1	2	0	0	1	1	0	0	0	0	0	0	0	0	0	0	0	0	1	0	1	1	0	1	2015-09-04	/	2022-03-11	2015-09-16	2015-12-31	106	/	2380		2368	0	0	0
0992353	0	1	0	0	0	0	0	1	3	0	1	1	0	1	0	2	1	1	1	0	0	1	1	0	0	1	0	1	1	2	1	2018-08-04	2021-10-28	2022-03-11	2018-09-05	2019-01-24	141	2021-10-28	1181		1283	0	0	0
0991677	1	0	0	1	1	0	3	1	1	0	0	1	1	1	2	0	0	0	1	0	0	0	1	0	1	1	0	1	1	2	1	2018-08-30	2019-08-21	2019-10-17	2018-09-04	2019-04-24	232	2019-08-21	356	2019-10-12	408	0	1	1
0975439	0	0	0	1	0	1	0	0	1	0	1	1	1	1	0	2	1	0	1	0	0	1	0	0	0	1	1	1	1	0	1	2018-05-10	/	2022-03-13	2018-06-01	2018-10-09	130	/	1403		1381	0	0	0
0965138	0	1	0	1	0	0	1	1	2	0	1	1	0	1	2	0	0	1	1	0	1	1	1	0	1	1	0	1	1	2	1	2018-03-27	2019-05-16	2022-03-13	2018-04-02	2018-08-24	144	2019-05-16	415		1441	0	0	0
0964234	0	0	0	1	0	0	0	1	1	0	1	1	0	1	0	0	0	0	0	0	0	0	0	0	0	1	0	0	0	2	1	2018-03-14	/	2022-03-13	2018-03-29	2018-08-15	139	/	1460		1445	0	0	0
0962374	1	0	0	1	1	1	3	1	1	1	0	1	1	1	2	0	0	1	1	0	0	0	1	1	0	1	0	1	1	0	1	2018-03-01	/	2020-03-20	2020-03-20	2018-07-26	128	/	384	2020-03-20	750	0	0	1
0962373	1	0	0	1	0	0	0	0	0	0	1	1	0	0	2	0	0	1	1	0	0	0	1	1	1	1	0	1	1	2	1	2018-03-01	2018-08-26	2020-03-20	2020-03-20	2018-07-26	128	2018-08-26	178	2020-03-20	750	0	0	1
0960455	1	1	1	1	1	0	3	1	0	0	1	1	1	1	2	4	1	0	1	0	0	1	0	1	0	1	0	1	1	2	1	2018-02-12	/	2018-06-14	2018-06-14	2018-05-07	65	/	122	2018-06-14	122	1	1	1
0955632	1	0	1	0	1	0	0	1	1	0	0	1	1	1	2	0	0	0	1	1	1	0	1	0	0	1	0	0	1	1	1	2017-12-23	2019-10-16	2020-08-13	2020-08-13	2018-11-07	302	2019-10-16	662	2020-08-13	964	0	0	1
0946331	0	1	0	0	0	0	1	0	3	0	0	1	1	1	0	1	0	0	1	1	0	0	0	1	1	1	0	1	1	2	1	2017-11-14	2018-06-11	2022-03-13	2017-11-27	2018-03-20	113	2018-06-11	209		1567	0	0	0
0915934	0	1	0	1	1	0	3	1	0	0	1	1	1	1	0	2	1	0	1	0	0	1	0	0	0	1	1	1	0	0	1	2020-10-19	/	2022-03-13	2021-03-17	2021-07-03	108	/	510		361	0	0	0
0912771	1	0	0	1	0	0	2	1	1	1	1	1	1	1	2	1	0	1	1	0	1	1	1	0	0	1	0	0	1	1	1	2017-03-18	/	2019-09-19	2017-04-05	2017-10-26	204	/	915	2019-09-01	897	0	0	1
0912276	0	1	0	1	1	1	3	1	2	1	0	1	1	1	2	0	0	0	1	0	0	1	1	1	0	1	1	1	1	0	1	2017-03-29	2021-01-12	2022-03-11	2017-04-18	2017-11-15	211	2021-01-12	1385		1788	0	0	0
0893053	0	1	0	0	0	1	2	0	0	0	1	1	1	1	2	3	1	0	1	0	1	1	0	0	0	1	1	1	0	2	1	2016-11-08	/	2022-03-11	2016-11-21	2017-03-09	108	/	1949		1936	0	0	0
0889662	0	0	1	0	0	1	0	1	1	0	0	0	1	0	0	2	1	0	1	1	0	1	1	0	0	1	0	1	1	1	1	2014-04-01	2018-01-31	2022-03-11	2014-04-10	2014-08-02	114	2018-01-31	1401		2892	0	0	0
0888915	0	1	1	1	0	0	3	1	3	0	1	1	0	1	0	1	0	0	0	0	0	1	0	1	0	1	0	1	1	2	1	2018-05-04	/	2022-03-13	2018-05-21	2018-09-26	128	/	1409		1392	0	0	0
0884067	0	0	1	0	1	0	3	1	2	1	1	0	1	1	0	1	0	0	1	0	0	0	0	0	0	1	1	1	1	2	1	2016-08-26	2021-04-12	2022-03-11	2016-09-14	2017-01-11	119	2021-04-12	1690		2004	0	0	0
0882855	0	1	1	1	1	0	3	1	0	0	1	0	1	0	2	1	0	0	1	1	1	1	1	0	0	1	0	0	0	2	1	2016-08-10	/	2022-02-17	2016-08-22	2016-12-22	122	/	2017		2005	0	0	0
0874177	0	0	1	0	0	1	1	0	1	0	1	1	0	1	2	2	1	1	1	0	0	1	0	0	0	1	0	0	0	0	1	2021-02-03	/	2022-03-13	2021-02-09	2021-05-24	104	/	403		397	0	0	0
0848614	1	0	0	1	1	1	3	1	0	0	0	1	1	0	0	0	0	0	1	0	1	0	0	0	0	1	1	1	1	2	1	2015-11-07	2018-09-04	2019-11-12	2019-11-12	2016-04-13	124	2018-09-04	1032	2019-11-12	1466	0	0	0
0806703	1	0	1	1	1	0	1	1	3	0	1	0	1	1	2	4	1	1	1	0	0	0	1	1	0	1	1	1	0	1	1	2014-12-26	2016-01-08	2016-09-21	2016-09-21	2015-05-27	132	2016-01-08	378	2016-09-21	635	0	1	1
0767786	0	0	1	1	1	0	2	1	2	0	1	0	1	0	2	1	0	0	1	0	1	0	1	0	0	1	0	1	0	0	1	2013-12-28	/	2022-03-11	2014-01-27	2014-06-17	141	/	2995		2965	0	0	0
0747817	1	1	0	1	0	0	3	1	1	0	1	1	1	1	2	1	0	0	1	1	0	1	0	1	1	1	0	1	0	2	1	2012-08-27	2013-07-18	2020-03-25	2012-09-01	2012-12-22	112	2013-07-18	325	2020-03-25	2762	0	0	0
0745100	0	1	1	1	1	0	1	1	3	0	0	1	1	1	0	1	0	0	0	0	0	1	0	0	0	1	0	1	1	2	1	2020-10-31	/	2022-03-13	2020-11-03	2021-01-04	62	/	498		495	0	0	0
0744367	0	0	0	0	0	1	1	1	1	0	0	0	1	0	0	2	1	0	1	0	1	0	0	0	0	1	0	0	0	2	1	2013-06-05	/	2022-03-10	2013-07-10	2013-12-03	146	/	3200	/	3165	0	0	0
0737037	1	1	1	0	0	0	0	1	0	0	0	1	1	1	0	0	0	1	1	0	1	0	1	1	0	1	0	0	1	2	1	2021-06-03	/	2021-10-03	2021-06-24	2021-09-27	95	/	122	2021-10-03	101	1	1	1
0706967	0	1	1	1	0	1	1	1	1	0	0	1	1	0	0	1	0	0	1	0	1	0	0	0	0	1	1	1	1	0	1	2012-08-27	2016-01-11	2022-03-10	2012-08-27	2014-03-18	568	2016-01-11	1232	/	3482	0	0	0
0704349	0	1	1	1	0	0	0	1	1	0	0	0	0	0	2	1	0	0	1	0	1	1	1	0	0	1	0	1	1	2	1	2020-03-04	/	2022-03-13	2020-03-16	2020-07-15	121	/	739		727	0	0	0
0586332	1	1	0	1	0	0	0	1	0	0	1	1	1	1	0	1	0	0	0	0	0	0	1	1	1	1	0	0	1	2	1	2016-10-28	2017-10-20	2017-11-15	2016-11-06	2017-08-24	291	2017-10-20	357	2017-11-15	374	0	1	1
0573805	0	1	1	1	0	0	1	0	3	0	0	0	0	1	0	0	0	0	1	0	1	0	0	0	0	1	0	0	1	1	1	2021-04-29	/	2022-03-13	2021-05-12	2021-09-24	135	/	318		305	0	0	0
1224694	0	0	1	0	0	0	1	1	0	0	0	1	0	1	2	0	0	0	1	0	0	0	1	0	0	1	1	1	1	1	1	2021-10-22	/	2022-03-13	2021-11-26	2022-02-27	93	/	142		107	0	0	0
1210933	0	1	1	0	0	1	3	1	1	0	1	1	0	1	2	5	1	1	1	0	1	1	1	1	0	1	0	1	1	2	1	2021-08-26	/	2022-03-13	2021-09-27	2022-02-03	129	/	199		167	0	0	0
1197797	0	1	0	0	0	0	1	1	0	0	1	0	1	1	2	1	0	1	1	0	1	0	1	0	0	1	0	0	1	1	1	2021-06-23	/	2022-03-13	2021-07-09	2021-11-17	131	/	263		247	0	0	0
1192354	0	1	1	0	0	0	1	1	1	0	1	1	1	1	2	0	0	1	1	0	1	1	1	1	0	1	0	1	1	2	1	2021-06-10	/	2022-03-13	2021-06-11	2021-10-18	129	/	276		275	0	0	0
1182538	0	0	1	1	1	1	1	1	3	0	1	1	0	1	0	0	0	0	0	0	0	1	1	0	0	1	1	1	1	1	1	2021-04-21	/	2022-03-13	2021-05-07	2021-10-13	159	/	326		310	0	0	0
1174074	1	1	1	1	0	0	0	1	0	0	1	1	1	1	0	1	0	0	0	0	0	0	0	1	0	1	0	1	1	0	1	2020-12-15	2021-07-12	2021-09-16	2021-01-14	2021-05-20	126	2021-07-12	209	2021-09-16	245	1	1	1
1171171	0	0	1	1	0	0	1	0	0	0	1	1	1	1	2	2	1	1	1	1	1	0	1	0	0	1	1	1	0	0	1	2021-03-08	/	2022-03-13	2021-04-08	2021-10-28	203	/	370		339	0	0	0
1169983	0	0	1	1	0	0	1	1	0	0	0	1	0	0	2	1	0	0	1	0	0	1	1	1	1	1	0	1	1	2	1	2020-04-30	2021-03-12	2022-03-13	2020-05-07	2020-10-23	169	2021-03-12	316		675	0	0	0
1153427	0	1	0	1	1	1	1	1	2	0	1	1	1	1	2	1	0	0	1	0	1	1	1	0	0	1	0	1	0	2	1	2020-12-23	/	2022-03-13	2020-12-29	2021-05-05	127	/	445		439	0	0	0
1148931	0	0	1	0	1	1	0	0	1	0	1	1	0	1	0	0	0	0	0	0	0	1	0	0	0	1	0	1	1	2	1	2020-11-27	/	2022-03-13	2020-12-09	2021-04-19	131	/	471		459	0	0	0
1145768	0	0	1	1	0	0	1	1	2	0	1	1	0	1	2	1	0	1	1	0	1	0	1	0	0	1	0	0	1	1	1	2020-11-04	/	2022-03-13	2020-11-25	2021-04-03	129	/	494		473	0	0	0
1137098	0	0	0	1	0	0	0	1	3	0	0	1	1	1	2	0	0	0	1	0	0	0	1	0	0	1	1	1	0	2	1	2020-10-20	/	2022-03-13	2020-10-29	2021-03-04	126	/	509		500	0	0	0
1123104	1	1	1	1	0	0	1	1	1	0	1	1	0	1	2	1	0	1	1	1	1	1	1	1	1	1	0	1	1	1	1	2020-08-01	2021-04-01	2021-11-23	2020-08-06	2021-01-16	163	2021-04-01	243	2021-11-18	474	0	1	1
1122418	0	0	1	0	0	0	1	1	3	0	1	1	0	1	0	0	0	0	1	0	0	1	0	0	0	1	0	0	0	2	1	2020-08-05	/	2022-03-13	2020-09-22	2021-03-29	188	/	585		537	0	0	0
1121863	0	1	0	1	0	0	1	1	3	0	1	1	0	1	2	0	0	0	1	0	1	1	1	0	0	1	1	1	1	2	1	2020-07-21	/	2022-03-13	2020-08-03	2020-11-28	117	/	600		587	0	0	0
1120340	1	0	1	0	1	0	1	0	1	0	0	1	1	1	2	1	0	1	1	0	1	1	1	1	1	1	0	1	1	2	1	2020-07-23	2020-12-04	2021-02-23	2020-07-23	2020-11-10	110	2020-12-04	134	2021-02-23	215	1	1	1
1119707	0	1	0	0	0	0	3	1	1	0	1	1	0	1	2	0	0	0	0	0	0	1	1	0	0	1	1	1	1	2	1	2020-07-15	/	2022-03-13	2020-07-29	2021-01-29	184	/	606		592	0	0	0
1109074	0	0	1	1	0	0	1	1	2	0	1	1	0	1	0	2	1	0	0	0	1	1	1	1	0	1	0	0	1	1	1	2016-05-24	2019-05-08	2022-03-13	2016-06-21	2016-11-15	147	2019-05-08	1079		2091	0	0	0
1107768	0	0	0	0	1	0	3	1	3	0	0	1	1	0	0	0	0	0	1	0	0	1	0	0	0	1	1	1	1	0	1	2020-05-22	/	2022-03-13	2020-06-12	2020-11-17	158	/	660		639	0	0	0
1104788	0	1	1	1	0	0	1	1	0	0	0	1	0	1	2	0	0	0	1	0	0	1	1	0	0	1	0	1	1	2	1	2020-04-28	/	2022-03-13	2020-05-08	2020-09-22	137	/	684		674	0	0	0
1098213	0	1	1	0	0	1	1	0	1	0	0	1	1	1	2	0	0	1	1	0	1	0	1	0	1	1	0	1	1	2	1	2020-03-23	2021-06-11	2022-03-13	2020-03-27	2020-07-25	120	2021-06-11	445		716	0	0	0
1095136	0	1	0	0	1	1	0	0	1	0	0	1	1	1	1	0	0	1	1	1	1	0	1	0	0	1	0	0	1	2	1	2020-02-18	/	2022-03-13	2020-02-27	2020-07-07	131	/	754		745	0	0	0
1094181	0	1	1	0	0	0	3	1	2	0	0	1	1	1	0	0	0	1	1	0	0	0	0	0	0	1	0	1	1	2	1	2019-12-30	/	2022-03-13	2020-01-26	2020-06-09	135	/	804		777	0	0	0
1036129	0	1	0	1	0	1	2	1	1	0	0	1	1	0	0	0	0	0	0	0	0	1	0	0	0	1	1	1	0	2	1	2019-04-19	/	2022-03-11	2019-05-13	2019-09-13	123	/	1057		1033	0	0	0
1028300	0	1	0	1	0	0	1	0	2	0	0	1	0	1	0	0	0	0	1	0	0	1	0	0	0	1	1	1	0	0	1	2019-02-20	/	2022-03-13	2019-03-18	2019-07-16	120	/	1117		1091	0	0	0
1023586	0	0	0	1	1	0	0	1	0	0	1	1	0	1	2	2	1	1	1	0	1	0	1	0	0	1	0	1	1	2	1	2019-05-27	/	2022-03-11	2019-06-12	2019-10-11	121	/	1019		1003	0	0	0
1018060	1	0	0	1	0	0	3	1	3	1	1	1	1	1	2	2	1	1	1	1	1	1	1	1	1	1	0	1	1	2	1	2018-10-25	2019-01-07	2019-05-15	2018-11-08	2018-12-20	42	2019-01-07	74	2019-05-15	188	1	1	1
1014230	0	1	0	1	0	1	1	0	1	0	0	0	1	1	2	0	0	0	1	0	0	1	0	0	0	1	1	1	1	2	1	2018-12-01	/	2022-03-11	2019-01-03	2019-05-11	128	/	1196		1163	0	0	0
1006785	0	0	0	1	0	0	1	0	1	0	0	1	1	1	2	0	0	0	1	0	0	0	0	0	0	1	1	1	1	0	1	2018-10-11	2020-09-19	2022-03-13	2018-11-21	2019-04-25	155	2020-09-19	709		1208	0	0	0
1004527	0	1	0	1	0	1	1	0	1	0	1	1	0	1	2	0	0	0	1	0	0	0	1	1	1	1	0	1	1	2	1	2018-10-23	2019-04-22	2022-03-11	2018-11-13	2019-03-19	126	2019-04-22	181		1214	0	0	0
1001518	0	0	0	0	0	1	1	1	1	0	1	1	0	1	0	1	0	0	0	0	1	0	1	0	0	1	0	1	1	2	1	2019-11-04	/	2022-03-11	2019-11-27	2020-08-15	262	/	858		835	0	0	0
1001436	0	1	1	1	0	1	0	0	1	0	0	1	0	1	0	1	0	0	0	0	1	1	1	0	0	1	1	1	1	2	1	2018-10-12	/	2022-03-13	2018-10-29	2019-03-20	142	/	1248		1231	0	0	0
823071	1	0	1	1	1	0	1	1	2	1	1	1	1	1	0	1	0	0	1	0	1	0	1	0	0	1	0	1	0	2	1	2015-05-15	/	2016-05-21	2015-07-13	2015-08-14	32	/	94	2016-05-21	313	1	1	1
772277	1	0	1	1	0	0	1	1	0	1	0	0	1	1	2	3	1	1	1	0	1	0	1	1	0	1	0	1	1	2	1	2019-03-13	/	2019-07-17	2019-03-13	2019-04-28	46	/	46	2019-07-17	126	1	1	1
599669	0	0	0	1	0	0	0	1	2	0	0	1	1	1	0	1	0	0	0	0	0	1	0	0	0	1	0	0	1	1	1	2016-12-22	/	2022-03-13	2017-01-16	2017-05-18	122	/	1907		1882	0	0	0
508939	0	0	1	1	1	1	3	1	2	1	0	1	1	0	0	1	0	0	0	0	1	0	1	1	1	1	0	1	1	2	1	2014-08-03	2015-05-26	2022-01-14	2014-07-28	2015-02-27	214	2015-05-26	296	/	2727	0	0	0
256545	0	0	1	1	0	0	3	1	2	0	0	1	1	0	0	1	0	1	1	0	1	0	1	0	0	1	0	1	1	2	1	2019-08-19	/	2022-03-11	2019-09-11	2020-01-15	126	/	935		912	0	0	0
253814	1	1	0	1	0	0	0	1	1	0	1	1	1	1	2	1	0	0	1	0	1	1	1	0	0	1	0	0	1	2	1	2017-08-01	2019-06-20	2020-10-14	2018-05-14	2018-10-05	144	2019-06-20	688	2020-01-02	884	0	0	1
236737	0	0	1	0	1	0	1	1	0	0	1	1	0	1	2	1	0	1	0	0	0	1	0	0	0	1	1	1	1	2	1	2018-11-20	/	2022-03-13	2018-12-17	2019-08-26	252	/	1209		1182	0	0	0
236728	1	1	1	1	1	0	3	1	1	1	1	1	1	1	2	4	1	0	1	0	1	0	1	0	0	1	0	1	1	2	1	2018-11-27	/	2020-08-18	2018-12-10	2019-05-21	162	/	630	2020-08-05	617	0	1	1
219065	0	0	0	1	0	0	3	1	0	1	0	1	0	0	0	1	0	0	1	0	0	1	0	1	1	1	0	1	0	2	1	2017-03-28	2018-10-22	2022-03-13	2017-04-16	2017-08-18	124	2018-10-22	573		1792	0	0	0
209949	0	1	1	0	0	0	1	1	0	0	1	1	0	1	2	1	0	1	1	0	1	0	1	1	1	1	0	1	1	2	1	2018-01-02	2018-08-07	2022-03-13	2018-01-12	2018-08-07	207	2018-08-07	217		1521	0	0	0
202884	0	0	0	1	1	0	3	1	3	1	0	0	1	0	0	0	0	1	1	1	1	0	1	1	1	1	0	0	1	1	1	2018-05-21	2019-12-04	2020-04-22	2018-09-17	2019-01-23	128	2019-12-04	562		583	0	0	0
162075	0	0	0	1	0	1	3	0	0	0	0	1	0	1	0	1	0	0	1	0	0	1	0	0	0	1	0	1	1	2	1	2017-11-08	/	2022-03-13	2017-11-29	2018-04-21	143	/	1586		1565	0	0	0
156917	0	0	0	1	0	0	3	1	1	0	1	1	0	1	0	2	1	0	1	0	1	0	1	0	0	1	0	1	1	1	1	2016-01-12	2020-05-18	2022-03-13	2018-05-23	2018-08-29	98	2020-05-18	1588		1390	0	0	0
148776	0	0	0	1	1	1	3	1	2	0	0	1	1	0	0	0	0	1	0	0	0	1	0	0	0	1	0	1	1	1	1	2015-10-12	/	2022-03-10	2015-10-27	2016-03-28	153	/	2341		2326	0	0	0
