# Supplementary material for: Development and validation of nomograms by radiomic features on ultrasound imaging for predicting overall survival in patients with primary nodal diffuse large B-cell lymphoma
Source: Front Oncol. 2022 Dec 7;12:991948. doi: 10.3389/fonc.2022.991948 (PMC9768489; doi:10.3389/fonc.2022.991948)
Supplement: Supplementary file 2 [file Table_2.xlsx]

## Sheet: radiomic feature
ID	Lable	original_shape2D_Elongation	original_shape2D_MajorAxisLength	original_shape2D_MaximumDiameter	original_shape2D_MeshSurface	original_shape2D_MinorAxisLength	original_shape2D_Perimeter	original_shape2D_PerimeterSurfaceRatio	original_shape2D_PixelSurface	original_shape2D_Sphericity	original_firstorder_10Percentile	original_firstorder_90Percentile	original_firstorder_Energy	original_firstorder_Entropy	original_firstorder_InterquartileRange	original_firstorder_Kurtosis	original_firstorder_Maximum	original_firstorder_MeanAbsoluteDeviation	original_firstorder_Mean	original_firstorder_Median	original_firstorder_Minimum	original_firstorder_Range	original_firstorder_RobustMeanAbsoluteDeviation	original_firstorder_RootMeanSquared	original_firstorder_Skewness	original_firstorder_TotalEnergy	original_firstorder_Uniformity	original_firstorder_Variance	original_glcm_Autocorrelation	original_glcm_JointAverage	original_glcm_ClusterProminence	original_glcm_ClusterShade	original_glcm_ClusterTendency	original_glcm_Contrast	original_glcm_Correlation	original_glcm_DifferenceAverage	original_glcm_DifferenceEntropy	original_glcm_DifferenceVariance	original_glcm_JointEnergy	original_glcm_JointEntropy	original_glcm_Imc1	original_glcm_Imc2	original_glcm_Idm	original_glcm_Idmn	original_glcm_Id	original_glcm_Idn	original_glcm_InverseVariance	original_glcm_MaximumProbability	original_glcm_SumEntropy
0980982	1	0.643198	625.484	621.737	195578	402.31	1757.19	0.00898458	195579	0.892168	15.4122	143.765	28132014056	5.24027	74.3096	2.41623	223.479	41.5224	75.9697	74.86	-72.4082	295.887	30.8018	379.262	0.228859	28132014056	0.0310129	2486.47	1039.04	30.6961	365445	1729.65	390.481	3.30871	0.983189	1.24926	2.06202	1.65403	0.00666274	7.89754	-0.492108	0.996476	0.539086	0.999095	0.583366	0.980033	0.432429	0.0232485	6.27991
0980459	0	0.364933	742.216	700.179	141972	270.859	2024.18	0.0142577	141972	0.659865	-28.3126	115.476	16125235438	5.18759	59.3128	5.63668	341.943	45.0957	31.3869	14.824	-62.4624	404.405	27.8045	337.017	1.47295	16125235438	0.0370379	3763.11	529.685	19.6353	1.90417e+06	20693.7	584.449	7.89833	0.973264	1.76314	2.49358	4.59587	0.00731906	8.10457	-0.433977	0.993044	0.469552	0.998884	0.528263	0.979538	0.367173	0.0254373	6.30718
0972847	0	0.478819	48.5363	47.2969	864.5	23.2401	123.497	0.142854	865	0.843975	-76.6022	90.6137	7.84055e+07	5.33894	109.077	2.68252	257.695	56.6774	-6.25945	-24.8506	-87.433	345.128	44.2625	301.068	0.74474	7.84055e+07	0.0302008	4358.65	401.072	16.3462	817939	9898.9	584.86	49.6741	0.841807	4.67554	3.68929	27.3332	0.00321148	8.88733	-0.31256	0.980549	0.234622	0.99092	0.320558	0.941244	0.239569	0.0142948	6.15252
0965826	1	0.619862	602.25	606.116	174588	373.312	1692.58	0.00969474	174588	0.875109	-50.7042	46.1885	15785128565	4.9507	51.7875	6.97328	283.409	31.5538	-2.23316	-3.92839	-92.4683	375.877	21.4658	300.689	1.02347	15785128565	0.0393619	1748.5	425.892	18.9723	458047	4002.65	270.739	6.95918	0.949789	1.60402	2.30841	4.18938	0.00697367	7.88441	-0.404843	0.987821	0.479489	0.998907	0.534154	0.979911	0.410992	0.0215923	5.97432
0961517	0	0.643433	577.601	555.612	164350	371.648	1628.04	0.00990594	164350	0.882725	-1.57778	111.996	20835620332	5.23515	61.1549	3.88291	264.883	36.9443	52.8432	52.2967	-88.9419	353.825	25.1796	356.056	0.363723	20835620332	0.0327843	2277.58	934.996	29.0856	490949	2273.31	358.754	2.66251	0.985251	1.09233	1.89369	1.37509	0.00799713	7.71459	-0.524868	0.997326	0.577101	0.999479	0.612883	0.985111	0.454372	0.0240286	6.24194
0960837	0	0.550465	304.465	300.262	39714.5	167.598	806.784	0.0203146	39715	0.875633	-49.284	98.5202	4087165900	5.25047	90.4924	2.94282	274.98	47.6598	15.7685	1.99503	-88.4974	363.478	37.0502	320.8	0.688997	4087165900	0.0313451	3202.64	581.61	21.457	648529	7049.53	490.729	5.90782	0.97614	1.39436	2.18955	3.81492	0.00712398	7.92985	-0.484015	0.995938	0.536764	0.998957	0.581543	0.981856	0.413577	0.0247745	6.27431
0958302	0	0.376398	694.325	665.977	135540	261.343	1710.6	0.0126207	135540	0.762936	-61.7616	88.3618	12459744630	4.82235	78.7233	6.38244	350.162	47.9299	-3.10157	-23.3154	-61.7616	411.924	33.0367	303.194	1.56067	12459744630	0.056714	3778.02	307.083	12.7933	2.01739e+06	20956.4	584.523	10.8702	0.963437	1.26276	2.09331	9.17964	0.0279198	7.14418	-0.514644	0.995796	0.587813	0.998922	0.630056	0.985986	0.349928	0.145074	5.81258
0939645	1	0.622601	29.4135	29.1204	417.5	18.3129	80.5269	0.192879	418	0.899481	-75.1898	63.7634	3.50985e+07	5.17502	80.3809	3.45082	179.758	44.6446	-15.4659	-28.3732	-98.7661	278.524	31.8375	289.772	0.925502	3.50985e+07	0.0334356	3008.15	327.627	16.4993	319867	4342.93	322.976	101.517	0.516383	7.07382	4.23244	49.71	0.00312958	8.67262	-0.299719	0.975308	0.174336	0.972098	0.258677	0.897639	0.172509	0.0141002	5.88819
0858572	0	0.357962	326.306	321.03	29872.5	116.805	771.144	0.0258145	29873	0.79452	-21.6638	43.2932	2883061697	4.38755	34.9769	3.02856	110.749	20.3235	9.61884	8.31635	-74.1291	184.878	14.6002	310.662	0.220614	2883061697	0.0557576	646.793	329.54	17.4796	29442.4	187.468	99.4014	3.38463	0.934001	1.36993	2.09083	1.39684	0.00992359	7.16935	-0.363038	0.974084	0.495615	0.997676	0.54628	0.966113	0.449351	0.0232221	5.35696
0844696	0	0.516317	494.8	494.297	95621.5	255.474	1324.43	0.0138508	95622	0.827663	-43.8425	89.6979	9734016093	5.28836	67.9416	6.07249	387.235	43.2121	13.9712	3.01375	-74.2991	461.534	29.2629	319.056	1.41541	9734016093	0.0319228	3218.92	451.195	18.2074	1.45036e+06	15210.7	492.204	13.4611	0.946613	2.50751	2.88559	6.72637	0.0040144	8.81749	-0.329382	0.979729	0.368061	0.998463	0.440172	0.974464	0.348444	0.0187209	6.27694
0808768	0	0.438453	32.1811	31.6228	344.5	14.1099	80.7696	0.234454	345	0.814614	-65.0204	34.0381	2.75305e+07	4.73449	64.3576	2.70184	111.852	33.7595	-20.3959	-28.9559	-76.5845	188.437	25.5112	282.487	0.698963	2.75305e+07	0.0446209	1620.22	185.147	11.8069	117656	2152.5	209.196	26.3095	0.775448	3.77706	3.37368	11.9633	0.00556823	7.93496	-0.299533	0.968671	0.247766	0.984202	0.337338	0.916954	0.253625	0.022566	5.5101
0792677	0	0.944039	549.863	601.52	215454	519.092	1914.94	0.0088879	215455	0.859267	-57.8616	94.1923	20797167485	4.90928	76.027	5.53425	417.307	47.4041	4.78593	-13.5125	-57.8616	475.169	34.3135	310.688	1.40014	20797167485	0.0488701	3632.27	317.31	13.3804	1.66573e+06	18168.4	562.019	8.92469	0.968682	1.81185	2.58033	5.43266	0.0195222	7.73585	-0.421225	0.990175	0.495617	0.999068	0.552918	0.981998	0.311816	0.118291	5.95105
0744350	0	0.56791	42.1005	40.8044	764.5	23.9093	115.012	0.150441	765	0.852216	-71.7146	69.2899	6.83723e+07	5.36836	71.705	3.74943	228.203	43.9946	-6.42799	-12.8574	-103.616	331.819	29.9078	298.957	0.815295	6.83723e+07	0.0281926	3191.03	471.785	19.8818	485372	4140.27	395.748	89.7656	0.628433	6.58987	4.17861	45.493	0.00211542	9.21964	-0.27167	0.971583	0.180651	0.981947	0.267167	0.917197	0.179337	0.00795273	6.17641
0729710	1	0.548347	398.367	413.628	66386.5	218.443	1061.9	0.0159958	66387	0.860121	-149.718	2.7789	3078057410	4.84765	76.2482	5.73737	277.817	52.0391	-95.6049	-125.209	-152.441	430.258	34.0302	215.326	1.69622	3078057410	0.0611651	4588.02	326.339	12.2534	2.90872e+06	32185.4	707.202	2.44179	0.993083	0.858187	1.76261	1.61839	0.0323765	6.76804	-0.598161	0.998	0.686316	0.999679	0.709829	0.990441	0.357132	0.115034	5.73621
0566955	0	0.414806	35.0684	33.2415	392.5	14.5466	83.4558	0.212626	393	0.841527	-67.6374	52.6748	3.02736e+07	4.10635	66.6441	4.6128	206.25	41.2132	-27.4035	-51.1276	-68.1084	274.358	28.0963	277.547	1.48306	3.02736e+07	0.134213	2723.3	146.243	8.2895	505894	9165.96	340.966	31.1337	0.829062	3.52788	3.34764	18.4448	0.0701934	6.42794	-0.392682	0.977689	0.413742	0.990641	0.476826	0.945187	0.204622	0.252486	4.84031
2666600	0	0.395485	327.312	321.081	32947.5	129.447	796.357	0.0241705	32948	0.807994	-84.7729	59.451	2564895795	4.11122	99.2709	4.69976	336.66	53.7513	-28.5678	-49.1852	-84.7729	421.433	42.4411	279.01	1.20336	2564895795	0.167361	4171.36	291.893	11.7749	1.65546e+06	17777.5	621.655	8.69391	0.972283	1.26239	2.13881	6.97099	0.143881	6.05878	-0.515303	0.991318	0.649289	0.999007	0.688801	0.986076	0.224574	0.376128	4.87907
1203829	0	0.860973	412.408	439.793	108364	355.072	1329.02	0.0122644	108364	0.878044	-22.9031	145.717	14364105560	5.56243	94.0724	3.80031	358.711	55.0519	57.3841	48.0949	-67.2769	425.988	38.7801	364.08	0.804639	14364105560	0.0261455	4830.82	856.301	25.8885	2.12957e+06	16335.5	753.902	9.54713	0.974972	2.07086	2.69924	5.06691	0.00420249	8.7723	-0.420973	0.994527	0.421263	0.998734	0.488224	0.977101	0.34535	0.0177256	6.68444
1195369	0	0.513141	750.143	744.423	223382	384.929	1973.78	0.0088359	223382	0.84885	-46.8514	91.7028	23353645130	5.23699	62.4255	4.87536	277.457	41.7165	18.4318	11.0064	-65.1223	342.579	27.0019	323.335	1.12585	23353645130	0.0335472	3146.98	453.954	18.2055	1.17198e+06	11844.8	495.271	5.21476	0.979133	1.31618	2.13912	3.37172	0.00803465	7.87312	-0.494737	0.996521	0.544423	0.999053	0.587956	0.982086	0.418718	0.0327539	6.25926
1194252	0	0.391648	270.558	274.332	20054.5	105.963	688.5	0.0343314	20055	0.729134	-39.3954	111.043	2272210023	5.22232	80.8607	6.57323	364.908	48.4199	30.7228	18.8996	-58.2002	423.108	33.735	336.599	1.27021	2272210023	0.0316284	3921.34	480.564	18.4146	1.94246e+06	15665.4	583.22	17.3718	0.94197	1.81987	2.44916	13.8163	0.00716969	8.00965	-0.458897	0.994523	0.489859	0.998129	0.546006	0.980291	0.35766	0.0341722	6.30994
1181357	0	0.6949	24.198	26.4197	294.5	16.8152	71.9411	0.244282	295	0.84561	-55.4124	6.85832	2.26478e+07	4.25098	28.74	67.142	423.532	21.7922	-25.5561	-31.5682	-95.7169	519.249	12.308	277.078	6.00776	2.26478e+07	0.0656938	1452.63	235.163	14.8326	471666	5020.13	121.423	60.8526	0.338157	4.04612	3.37454	44.3778	0.00817755	7.34889	-0.235201	0.925766	0.279018	0.995615	0.363195	0.965444	0.267416	0.0255488	4.91712
1161909	1	0.468764	441.497	459.225	70601.5	206.958	1156.67	0.0163831	70602	0.814331	-17.242	130.125	8917661352	5.37255	67.7886	3.06502	240.65	43.3744	51.0431	46.1257	-62.9256	303.575	29.7913	355.4	0.542834	8917661352	0.0294624	3077.68	679.394	23.6634	700027	5438.14	481.296	3.55342	0.985308	1.17987	1.98537	2.06148	0.00689348	7.92776	-0.521502	0.997643	0.560817	0.999132	0.600344	0.981784	0.442369	0.0353915	6.38814
1092497	0	0.688807	613.919	617.716	200124	422.872	1784.59	0.00891738	200125	0.888623	-25.241	142.694	24695752353	5.51421	76.6307	3.09517	292.695	49.7463	45.598	33.4549	-95.35	388.045	34.1532	351.286	0.655918	24695752353	0.027504	3963.63	1032.25	29.6348	1.20216e+06	10256.9	622.419	6.32094	0.979883	1.76702	2.45188	2.9512	0.00449034	8.6171	-0.436292	0.994532	0.451569	0.998993	0.511928	0.978584	0.386252	0.016949	6.55968
1082580	1	0.874585	453.645	453.706	140748	396.751	1438.11	0.0102177	140748	0.924768	-38.4686	101.426	14778109648	5.20457	75.3281	4.40598	327.411	46.6392	18.5985	0.98898	-88.6873	416.098	32.5803	324.032	1.20258	14778109648	0.0345611	3491.95	627.85	22.1725	1.30032e+06	15299.2	549.265	4.34749	0.984261	1.40709	2.20666	2.19779	0.00780011	7.90942	-0.478714	0.995407	0.520403	0.999387	0.568668	0.983832	0.408115	0.033262	6.2686
1076017	1	0.619862	602.25	606.116	174588	373.312	1692.58	0.00969474	174588	0.875109	-50.7042	46.1885	15785128565	4.9507	51.7875	6.97328	283.409	31.5538	-2.23316	-3.92839	-92.4683	375.877	21.4658	300.689	1.02347	15785128565	0.0393619	1748.5	425.892	18.9723	458047	4002.65	270.739	6.95918	0.949789	1.60402	2.30841	4.18938	0.00697367	7.88441	-0.404843	0.987821	0.479489	0.998907	0.534154	0.979911	0.410992	0.0215923	5.97432
1029463	1	0.767489	247.18	255.225	36382.5	189.708	744.098	0.0204521	36383	0.908702	-63.2314	102.969	3329896842	3.75867	97.6426	4.47927	300.331	63.4425	-7.90049	-63.2314	-63.2314	363.563	42.869	302.528	1.48322	3329896842	0.265599	6201.3	381.69	11.858	4.31848e+06	45711.5	970.877	6.57258	0.98653	1.28836	2.11982	4.78212	0.246335	5.58062	-0.505874	0.987286	0.675883	0.998816	0.713974	0.983681	0.165141	0.495433	4.37847
1029379	0	0.449889	545.645	577.754	97161.5	245.48	1595.25	0.0164185	97162	0.692666	1.11554	128.471	13226990581	5.15588	66.8094	7.07687	443.728	41.5198	64.6809	57.486	-57.3427	501.07	27.9428	368.963	1.26367	13226990581	0.036854	3141.25	760.629	25.3301	1.69414e+06	13601.6	485.61	9.54365	0.961372	2.20004	2.73111	4.3653	0.00575575	8.36084	-0.375255	0.986342	0.396409	0.99907	0.469229	0.979098	0.317517	0.0254646	6.30545
1028544	1	0.988302	69.1536	73.5527	3675.5	68.3446	234.309	0.0637488	3676	0.917223	-7.41091	153.213	5.07989e+08	5.66757	80.3772	4.57463	415.806	50.9348	65.7394	57.0617	-75.941	491.747	33.6932	371.74	0.85605	5.07989e+08	0.0240228	4425.52	992.748	29.6869	1.29526e+06	8824.3	564.617	118.868	0.652344	7.82465	4.43768	57.2353	0.00106523	10.3716	-0.162502	0.915816	0.141698	0.988861	0.228145	0.931511	0.144946	0.00375939	6.52352
1003165	1	0.655464	218.895	220.907	24582.5	143.478	623.813	0.0253763	24583	0.890971	-54.4918	20.8497	1982442590	3.7864	48.4338	97.6377	631.654	27.045	-20.3553	-27.5842	-54.4918	686.146	18.6745	283.977	7.7243	1982442590	0.125237	2441.68	124.249	7.44173	9.39693e+06	40518.2	318.82	43.3478	0.76018	1.31446	1.97814	41.5362	0.0791867	5.74566	-0.469952	0.982649	0.644537	0.998755	0.682382	0.991701	0.283956	0.264372	4.67825
273161	0	0.488387	913.704	899.177	317596	446.241	2343.89	0.0073801	317597	0.852324	-79.8249	94.682	28929386635	4.45888	123.09	3.34987	305.025	64.5218	-8.17909	-22.1753	-79.8249	384.85	51.4838	301.808	0.956457	28929386635	0.147798	5928.91	455.035	15.001	2.87572e+06	27331.6	923.863	3.84414	0.991704	1.05373	1.99904	2.64895	0.13018	6.42497	-0.557795	0.995976	0.656818	0.999407	0.693948	0.987054	0.258168	0.358206	5.19737
238809	1	0.574285	469.05	462.313	97908.5	269.369	1252.97	0.0127974	97909	0.885264	-10.5586	174.846	14180243005	5.53904	99.2568	2.75993	345.268	55.7183	74.3918	62.4795	-76.1055	421.373	40.6874	380.566	0.487546	14180243005	0.0253779	4661.64	1159	31.2757	1.44055e+06	9359.01	729.007	5.70257	0.984446	1.54935	2.31949	3.13756	0.00498457	8.3415	-0.491698	0.997244	0.491934	0.999264	0.547254	0.98268	0.382886	0.0175598	6.65309
204148	0	0.482069	34.8441	36.1386	406	16.7973	99.2548	0.24447	406	0.719642	-76.2466	46.5652	3.04117e+07	4.45614	56.5049	7.55228	277.084	43.3105	-32.7074	-56.9869	-77.6323	354.716	26.2159	273.689	2.02385	3.04117e+07	0.0805892	3460.25	160.115	8.81367	1.44434e+06	18182.7	398.973	69.5718	0.697573	5.35548	3.88067	39.9468	0.02171	7.23542	-0.311584	0.963063	0.30153	0.987528	0.372015	0.936391	0.220349	0.119365	5.1604
174469	0	0.612185	25.0851	25.4951	295.5	15.3567	69.9411	0.236687	296	0.871267	-97.9192	-31.4768	1.58866e+07	3.66603	28.0289	14.0758	187.501	25.8447	-71.891	-86.682	-99.0396	286.541	12.3796	231.67	3.00022	1.58866e+07	0.127808	1637.39	41.0001	5.10942	251936	4138.85	119.195	59.7032	0.320175	4.1264	3.40847	42.505	0.0310478	6.17613	-0.202554	0.864553	0.357739	0.985571	0.428007	0.941418	0.263267	0.126532	4.34891
112753	0	0.95385	681.815	734.537	343434	650.349	2270.46	0.00661107	343434	0.914981	-68.6923	133.183	38179293324	5.10963	135.237	3.41578	431.095	69.1406	22.8732	15.5857	-68.6923	499.788	57.6053	333.421	0.805604	38179293324	0.0613119	6922.1	637.054	19.1117	4.10406e+06	29512.6	1090.56	3.36356	0.993849	1.14784	2.08062	1.9617	0.0402802	7.31848	-0.566922	0.998208	0.602168	0.999671	0.644669	0.988951	0.31819	0.18996	6.08846
[truncated: 417 more columns]

## Sheet: clinical feature
ID	Lable	gender	diag_age	SI>2=0,SI<2=1	sharp	hilus	echo_cortex	skin_medulla	CDFI	border	blend	mass	out_involve	number	risk_ stra	ECOG	ECOG分类	A_B	stage	EBER	b2mg	HB	LDH	state of first	POD24	CD20（+=1，-+0）	CD10（+=1，-+0）	BCL6（+=1，-+0）	BCL2（+=1，-+0）	KI_67（	payhology	确诊日期	第一次复发/进展时的临床转化	最后一次随访/死亡日期	第一次诱导治疗开始日期	第一次诱导治疗结束日期	第一次治疗至结束时间(天)	第一次复发/进展时的临床转化	PFS(dayh)	死亡时间	OS from diagnosis (months)总生存期（day）	0-year(V=0,M=0.)	3-year	5-year
0980982	1	0	0	1	0	0	1	0	0	1	1	1	0	0	2	0	0	0	1	0	0	1	1	1	1	1	1	1	1	2	1	2016-10-30	2018-07-20	2019-10-16	2016-10-11	2017-06-30	262	2018-07-20	628	2019-10-16	1081	0	0	1
0980459	0	1	1	0	1	0	3	1	3	1	1	1	1	1	2	3	1	1	1	0	0	0	0	1	0	1	0	1	1	2	1	2018-09-08	2019-07-23	2022-03-13	2018-09-28	2019-04-09	193	2019-07-23	318		1282	0	0	0
0972847	0	0	0	1	0	1	1	1	0	0	1	1	1	1	0	0	0	0	1	0	0	1	1	0	0	1	0	1	1	1	1	2018-05-02	/	2021-07-21	2018-05-18	2018-08-07	81	/	1176		1176	0	0	0
0965826	1	0	0	1	1	1	3	0	1	0	1	1	1	1	2	0	0	1	1	0	1	0	1	1	0	1	0	0	1	2	1	2018-03-29	/	2018-12-11	2018-05-03	2018-05-23	20	/	257	2018-12-11	257	1	1	1
0961517	0	1	0	1	0	0	3	0	0	0	0	0	1	0	0	0	0	0	1	0	1	1	1	1	0	1	0	1	1	2	1	2018-03-14	/	2022-03-11	2018-04-11	2018-11-21	224	/	1458		1458	0	0	0
0960837	0	1	0	1	0	0	0	1	0	0	1	1	1	1	0	1	0	0	1	0	1	1	1	1	0	1	1	1	1	2	1	2012-01-16	2017-09-07	2020-05-30	2012-01-18	2012-12-11	328	2017-09-07	2061		3057	0	0	0
0958302	0	0	0	1	0	1	1	0	1	0	0	1	0	0	0	0	0	0	0	0	0	1	0	0	0	1	0	1	1	2	1	2018-02-06	/	2022-03-13	2018-02-23	2018-08-28	186	/	1496		1496	0	0	0
0939645	1	0	0	1	0	0	0	0	1	0	1	1	0	1	2	3	1	0	1	0	1	1	1	0	1	1	1	1	1	2	1	2017-10-13	2018-08-28	2019-01-23	2017-10-16	2018-02-20	127	2018-08-28	319	2019-01-23	467	0	1	1
0858572	0	0	1	0	0	0	1	1	2	0	0	1	1	0	2	0	0	1	0	1	0	1	0	0	0	1	0	1	1	2	1	2015-12-29	/	2022-03-10	2016-02-29	2016-06-14	106	/	2263		2263	0	0	0
0844696	0	0	1	1	1	0	1	1	0	0	1	0	1	1	0	0	0	1	1	0	0	0	1	1	0	1	0	0	1	1	1	2015-11-11	/	2022-03-11	2015-12-11	2016-03-28	108	/	2312		2312	0	0	0
0808768	0	1	1	0	0	1	1	1	0	0	0	1	0	0	0	1	0	0	0	0	0	0	0	0	0	1	0	1	1	1	1	2015-01-05	/	2022-03-10	2015-01-14	2015-07-02	169	/	2621		2621	0	0	0
0792677	0	1	0	1	1	0	2	1	3	0	1	1	1	1	0	1	0	0	1	0	0	0	0	1	0	1	0	1	1	2	1	2014-08-21	2017-03-06	2019-07-08	2014-08-22	2015-02-26	188	2017-03-06	928		1782	0	0	0
0744350	0	0	0	1	1	0	2	1	2	0	0	1	1	0	0	0	0	0	0	1	0	1	0	0	0	1	1	1	1	1	1	2016-05-30	/	2022-03-10	2016-06-16	2016-10-07	113	/	2110		2110	0	0	0
0729710	1	0	0	1	0	0	1	1	2	1	1	1	1	1	0	1	0	1	0	1	1	0	1	1	0	1	0	1	1	2	1	2009-08-04	2016-07-26	2019-02-06	2009-09-18	2009-12-10	83	2016-07-26	2548	2019-02-06	3473	0	0	0
0566955	0	0	1	0	0	0	0	1	1	0	0	1	0	1	0	0	0	1	0	0	1	1	0	0	0	1	1	1	1	2	1	2017-09-28	/	2022-03-13	2017-11-20	2018-03-08	108	/	1627		1627	0	0	0
2666600	0	1	1	0	0	1	0	1	1	0	1	1	0	1	0	0	0	0	0	0	1	1	0	0	0	1	1	1	1	0	1	2019-03-01	/	2022-03-13	2019-12-26	2021-04-19	480	/	1108		1108	0	0	0
1203829	0	0	0	1	0	0	1	1	1	0	1	1	1	1	2	2	1	0	1	0	1	1	1	0	0	1	0	1	1	2	1	2021-07-28	/	2022-03-13	2021-08-19	2021-12-24	127	/	228		228	0	0	0
1195369	0	1	1	1	0	1	1	0	1	0	1	1	0	1	2	0	0	1	1	0	1	1	0	0	0	1	0	1	1	2	1	2021-06-23	/	2022-03-13	2021-06-29	2021-11-11	135	/	263		263	0	0	0
1194252	0	1	0	0	1	0	3	1	0	0	1	1	0	0	0	0	0	0	1	0	1	1	1	0	0	1	0	1	1	2	1	2020-07-01	/	2022-03-13	2021-06-24	2021-12-16	175	/	620		620	0	0	0
1181357	0	1	1	1	1	0	1	1	1	0	1	1	1	1	0	0	0	0	0	0	1	1	1	0	0	1	0	1	1	1	1	2021-04-13	/	2022-03-13	2021-05-01	2021-09-08	130	/	334		334	0	0	0
1161909	1	0	0	0	0	0	1	0	1	1	1	1	1	1	2	1	0	1	1	0	0	0	1	1	1	1	0	1	1	1	1	2021-02-02	2021-07-28	2021-09-24	2021-02-07	2021-05-14	96	2021-07-28	176	2021-09-24	234	1	1	1
1092497	0	0	1	1	1	0	3	1	3	1	1	1	1	1	2	1	0	1	1	0	1	1	1	1	1	1	0	1	0	2	1	2019-12-31	2021-06-08	2022-03-13	2020-01-16	2020-05-11	116	2021-06-08	525		803	0	0	0
1082580	1	1	1	1	1	0	3	1	3	1	1	1	1	1	2	1	0	0	1	0	1	0	1	1	1	1	0	1	1	2	1	2019-11-19	2020-04-07	2020-08-12	2019-12-02	2020-03-18	107	2020-04-07	140	2020-08-12	267	1	1	1
1076017	1	1	0	1	0	0	1	1	2	0	1	1	1	1	2	2	1	1	1	0	1	0	1	1	1	1	0	1	1	2	1	2019-10-25	2020-03-27	2020-09-25	2019-10-28	2020-02-26	121	2020-03-27	154	2020-09-25	336	1	1	1
1029463	1	1	0	0	1	0	0	0	1	0	0	0	1	1	2	0	0	1	1	0	1	0	1	1	1	0	0	1	1	1	1	2019-03-11	2019-09-12	2020-05-13	2019-03-25	2019-08-17	145	2019-09-12	185	2020-05-13	429	0	1	1
1029379	0	1	1	1	0	0	1	0	1	0	0	1	1	1	1	2	1	1	1	0	1	0	0	1	0	1	0	0	1	0	1	2021-04-16	/	2022-03-13	2021-04-27	2022-02-24	303	/	331		331	0	0	0
1028544	1	0	1	1	1	0	2	1	2	1	0	1	1	0	2	3	1	0	1	0	0	0	0	1	0	1	0	1	0	2	1	2019-03-22	/	2019-11-17	2019-04-10	2019-06-22	73	/	155	2019-11-17	240	1	1	1
1003165	1	0	1	1	0	0	0	1	0	1	0	1	1	0	0	1	0	0	0	0	0	1	0	1	1	1	0	0	0	2	1	2018-10-06	/	2021-04-05	2018-11-05	2019-03-21	136	/	905	2021-04-05	912	0	0	1
273161	0	0	0	0	1	0	3	1	3	0	0	1	1	0	0	1	0	0	0	0	0	1	0	0	0	1	0	1	1	2	1	2020-05-11	/	2022-03-11	2020-05-21	2020-09-25	127	/	669		669	0	0	0
238809	1	0	1	1	0	0	3	1	1	0	1	1	1	1	2	0	0	0	1	0	1	1	1	1	0	1	0	0	1	2	1	2018-12-20	/	2019-05-05	2019-01-07	2019-04-26	109	/	136	2019-05-05	136	1	1	1
204148	0	0	1	1	1	0	3	1	0	0	1	1	0	1	0	2	1	0	1	0	1	0	0	0	0	1	0	1	1	2	1	2017-09-26	/	2022-03-13	2017-10-19	2018-11-23	400	/	1629		1629	0	0	0
174469	0	1	1	1	0	0	0	1	1	0	0	1	1	1	2	5	1	1	1	0	1	0	1	0	0	1	0	1	1	2	1	2016-09-21	2019-02-02	2022-03-13	2019-09-27	2020-03-23	178	2019-02-02	864		1999	0	0	0
112753	0	1	0	1	1	0	3	1	3	1	1	1	1	1	0	0	0	1	1	0	0	1	0	0	1	1	1	1	1	0	1	2010-11-21	2012-07-04	2022-03-13	2010-11-21	2011-02-25	96	2012-07-04	591		4130	0	0	0
