# Supplementary material for: Development and validation of nomograms by radiomic features on ultrasound imaging for predicting overall survival in patients with primary nodal diffuse large B-cell lymphoma
Source: Front Oncol. 2022 Dec 7;12:991948. doi: 10.3389/fonc.2022.991948 (PMC9768489; doi:10.3389/fonc.2022.991948)
Supplement: Supplementary file 3 [file Table_3.xlsx]

## Sheet: clinic feature
ID	Lable	gender	diag_age	SI>2=0,SI<2=1	sharp	hilus	echo_cortex	skin_medulla	CDFI	border	blend	mass	out_involve	number	risk_ stra	ECOG	ECOG分类	A_B	stage	EBER	b2mg	HB	LDH	state of first	POD24	CD20（+=1，-+0）	CD10（+=1，-+0）	BCL6（+=1，-+0）	BCL2（+=1，-+0）	KI_67（	payhology	确诊日期	第一次复发/进展时的临床转化	最后一次随访/死亡日期	第一次诱导治疗开始日期	第一次诱导治疗结束日期	第一次治疗至结束时间(天)	第一次复发/进展时的临床转化	PFS(dayh)	死亡时间	OS from diagnosis (months)总生存期（day）	0-year(V=0,M=0.)	3-year	5-year
1181515	0	1	1	0	1	0	3	1	3	1	1	1	1	1	2	3	1	1	1	0	0	0	0	1	0	1	0	1	1	2	1	2018-09-08	2019-07-23	2022-03-13	2018-09-28	2019-04-09	193	43669	318		1282	0	0	0
1180812	0	1	0	1	0	0	3	0	0	0	0	0	1	0	0	0	0	0	1	0	1	1	1	1	0	1	0	1	1	2	1	2018-03-14	/	2022-03-11	2018-04-11	2018-11-21	224	/	1458		1458	0	0	0
058507	0	0	0	1	0	1	1	0	1	0	0	1	0	0	0	0	0	0	0	0	0	1	0	0	0	1	0	1	1	2	1	2018-02-06	/	2022-03-13	2018-02-23	2018-08-28	186	/	1496		1496	0	0	0
1180731	0	0	0	1	1	0	2	1	2	0	0	1	1	0	0	0	0	0	0	1	0	1	0	0	0	1	1	1	1	1	1	2016-05-30	/	2022-03-10	2016-06-16	2016-10-07	113	/	2110		2110	0	0	0
1180703	0	0	0	1	0	1	1	1	1	0	1	1	1	1	2	2	1	0	1	0	1	1	1	0	0	1	0	1	1	2	1	2021-07-28	/	2022-03-13	2021-08-19	2021-12-24	127	/	228		228	0	0	0
1180914	1	0	0	0	0	0	1	0	1	1	1	1	1	1	2	1	0	1	1	0	0	0	1	1	1	1	0	1	1	1	1	2021-02-02	44405	2021-09-24	2021-02-07	2021-05-14	96	44405	176	2021-09-24	234	1	1	1
1180575	0	0	1	1	1	0	3	1	3	1	1	1	1	1	2	1	0	1	1	0	1	1	1	1	1	1	0	1	0	2	1	2019-12-31	2021-06-08	2022-03-13	2020-01-16	2020-05-11	116	44355	525		803	0	0	0
1180421	1	1	0	0	1	0	0	0	1	0	0	0	1	1	2	0	0	1	1	0	1	0	1	1	1	0	0	1	1	1	1	2019-03-11	43720	2020-05-13	2019-03-25	2019-08-17	145	43720	185	2020-05-13	429	0	1	1
1180410	1	0	1	1	0	0	3	1	1	0	1	1	1	1	2	0	0	0	1	0	1	1	1	1	0	1	0	0	1	2	1	2018-12-20	/	2019-05-05	2019-01-07	2019-04-26	109	/	136	2019-05-05	136	1	1	1
1180498	0	1	0	0	0	0	0	1	3	0	1	1	0	1	0	2	1	1	1	0	0	1	1	0	0	1	0	1	1	2	1	2018-08-04	2021-10-28	2022-03-11	2018-09-05	2019-01-24	141	2021-10-28	1181		1283	0	0	0
0634062	0	1	0	1	0	0	1	1	2	0	1	1	0	1	2	0	0	1	1	0	1	1	1	0	1	1	0	1	1	2	1	2018-03-27	2019-05-16	2022-03-13	2018-04-02	2018-08-24	144	2019-05-16	415		1441	0	0	0
1180213	1	0	0	1	1	1	3	1	1	1	0	1	1	1	2	0	0	1	1	0	0	0	1	1	0	1	0	1	1	0	1	2018-03-01	/	2020-03-20	2020-03-20	2018-07-26	128	/	384	2020-03-20	750	0	0	1
1180210	1	0	0	1	0	0	0	0	0	0	1	1	0	0	2	0	0	1	1	0	0	0	1	1	1	1	0	1	1	2	1	2018-03-01	2018-08-26	2020-03-20	2020-03-20	2018-07-26	128	2018-08-26	178	2020-03-20	750	0	0	1
1180236	1	0	1	0	1	0	0	1	1	0	0	1	1	1	2	0	0	0	1	1	1	0	1	0	0	1	0	0	1	1	1	2017-12-23	2019-10-16	2020-08-13	2020-08-13	2018-11-07	302	2019-10-16	662	2020-08-13	964	0	0	1
1180256	0	1	0	1	1	1	3	1	0	0	1	1	1	1	0	2	1	0	1	0	0	1	0	0	0	1	1	1	0	0	1	2020-10-19	/	2022-03-13	2021-03-17	2021-07-03	108	/	510		361	0	0	0
1180038	0	1	0	0	0	1	2	0	0	0	1	1	1	1	2	3	1	0	1	0	1	1	0	0	0	1	1	1	0	2	1	2016-11-08	/	2022-03-11	2016-11-21	2017-03-09	108	/	1949		1936	0	0	0
1180170	0	1	1	1	0	0	3	1	3	0	1	1	0	1	0	1	0	0	0	0	0	1	0	1	0	1	0	1	1	2	1	2018-05-04	/	2022-03-13	2018-05-21	2018-09-26	128	/	1409		1392	0	0	0
1180146	0	0	1	0	0	1	1	0	1	0	1	1	0	1	2	2	1	1	1	0	0	1	0	0	0	1	0	0	0	0	1	2021-02-03	/	2022-03-13	2021-02-09	2021-05-24	104	/	403		397	0	0	0
0994255	1	0	1	1	1	0	1	1	3	0	1	0	1	1	2	4	1	1	1	0	0	0	1	1	0	1	1	1	0	1	1	2014-12-26	2016-01-08	2016-09-21	2016-09-21	2015-05-27	132	2016-01-08	378	2016-09-21	635	0	1	1
1179490	0	1	1	1	0	1	1	1	1	0	0	1	1	0	0	1	0	0	1	0	1	0	0	0	0	1	1	1	1	0	1	2012-08-27	2016-01-11	2022-03-10	2012-08-27	2014-03-18	568	2016-01-11	1232	/	3482	0	0	0
1179495	1	1	0	1	0	0	0	1	0	0	1	1	1	1	0	1	0	0	0	0	0	0	1	1	1	1	0	0	1	2	1	2016-10-28	2017-10-20	2017-11-15	2016-11-06	2017-08-24	291	2017-10-20	357	2017-11-15	374	0	1	1
1179492	0	1	1	1	0	0	1	0	3	0	0	0	0	1	0	0	0	0	1	0	1	0	0	0	0	1	0	0	1	1	1	2021-04-29	/	2022-03-13	2021-05-12	2021-09-24	135	/	318		305	0	0	0
1179470	0	1	1	0	0	1	3	1	1	0	1	1	0	1	2	5	1	1	1	0	1	1	1	1	0	1	0	1	1	2	1	2021-08-26	/	2022-03-13	2021-09-27	2022-02-03	129	/	199		167	0	0	0
1179471	0	1	0	0	0	0	1	1	0	0	1	0	1	1	2	1	0	1	1	0	1	0	1	0	0	1	0	0	1	1	1	2021-06-23	/	2022-03-13	2021-07-09	2021-11-17	131	/	263		247	0	0	0
1179572	1	1	1	1	0	0	0	1	0	0	1	1	1	1	0	1	0	0	0	0	0	0	0	1	0	1	0	1	1	0	1	2020-12-15	2021-07-12	2021-09-16	2021-01-14	2021-05-20	126	2021-07-12	209	2021-09-16	245	1	1	1
1179449	0	0	1	0	1	1	0	0	1	0	1	1	0	1	0	0	0	0	0	0	0	1	0	0	0	1	0	1	1	2	1	2020-11-27	/	2022-03-13	2020-12-09	2021-04-19	131	/	471		459	0	0	0
1178992	0	0	1	1	0	1	1	1	2	0	1	1	0	1	2	1	0	1	1	0	1	0	1	0	0	1	0	0	1	1	1	2020-11-04	/	2022-03-13	2020-11-25	2021-04-03	129	/	494		473	0	0	0
1178536	0	0	1	1	0	0	1	1	2	0	1	1	0	1	0	2	1	0	0	0	1	1	1	1	0	1	0	0	1	1	1	2016-05-24	2019-05-08	2022-03-13	2016-06-21	2016-11-15	147	2019-05-08	1079		2091	0	0	0
0684764	0	1	0	0	1	1	0	0	1	0	0	1	1	1	1	0	0	1	1	1	1	0	1	0	0	1	0	0	1	2	1	2020-02-18	/	2022-03-13	2020-02-27	2020-07-07	131	/	754		745	0	0	0
1178559	0	1	1	0	0	1	3	1	2	0	0	1	1	1	0	0	0	1	1	0	0	0	0	0	0	1	0	1	1	2	1	2019-12-30	/	2022-03-13	2020-01-26	2020-06-09	135	/	804		777	0	0	0
1178443	0	0	0	1	1	0	0	1	0	0	1	1	0	1	2	2	1	1	1	0	1	0	1	0	0	1	0	1	1	2	1	2019-05-27	/	2022-03-11	2019-06-12	2019-10-11	121	/	1019		1003	0	0	0
1178552	0	1	1	1	0	1	0	0	1	0	0	1	0	1	0	1	0	0	0	0	1	1	1	0	0	1	1	1	1	2	1	2018-10-12	/	2022-03-13	2018-10-29	2019-03-20	142	/	1248		1231	0	0	0
1178444	1	0	1	1	1	0	1	1	2	1	1	1	1	1	0	1	0	0	1	0	1	0	1	0	0	1	0	1	0	2	1	2015-05-15	/	2016-05-21	2015-07-13	2015-08-14	32	/	94	2016-05-21	313	1	1	1
1154233	1	1	1	1	1	0	3	1	1	1	1	1	1	1	2	4	1	0	1	0	1	0	1	0	0	1	0	1	1	2	1	2018-11-27	/	2020-08-18	2018-12-10	2019-05-21	162	/	630	2020-08-05	617	0	1	1

## Sheet: radiomic feature
ID	Lable	original_shape2D_Elongation	original_shape2D_MajorAxisLength	original_shape2D_MaximumDiameter	original_shape2D_MeshSurface	original_shape2D_MinorAxisLength	original_shape2D_Perimeter	original_shape2D_PerimeterSurfaceRatio	original_shape2D_PixelSurface	original_shape2D_Sphericity	original_firstorder_10Percentile	original_firstorder_90Percentile	original_firstorder_Energy	original_firstorder_Entropy	original_firstorder_InterquartileRange	original_firstorder_Kurtosis	original_firstorder_Maximum	original_firstorder_MeanAbsoluteDeviation	original_firstorder_Mean	original_firstorder_Median	original_firstorder_Minimum	original_firstorder_Range	original_firstorder_RobustMeanAbsoluteDeviation	original_firstorder_RootMeanSquared	original_firstorder_Skewness	original_firstorder_TotalEnergy	original_firstorder_Uniformity	original_firstorder_Variance	original_glcm_Autocorrelation	original_glcm_JointAverage	original_glcm_ClusterProminence	original_glcm_ClusterShade	original_glcm_ClusterTendency	original_glcm_Contrast	original_glcm_Correlation	original_glcm_DifferenceAverage	original_glcm_DifferenceEntropy	original_glcm_DifferenceVariance	original_glcm_JointEnergy	original_glcm_JointEntropy	original_glcm_Imc1	original_glcm_Imc2	original_glcm_Idm	original_glcm_Idmn	original_glcm_Id	original_glcm_Idn	original_glcm_InverseVariance	original_glcm_MaximumProbability	original_glcm_SumEntropy
1181515	0	0.364933	742.216	700.179	141972	270.859	2024.18	0.0142577	141972	0.659865	-28.3126	115.476	16125235438	5.18759	59.3128	5.63668	341.943	45.0957	31.3869	14.824	-62.4624	404.405	27.8045	337.017	1.47295	16125235438	0.0370379	3763.11	529.685	19.6353	1.90417e+06	20693.7	584.449	7.89833	0.973264	1.76314	2.49358	4.59587	0.00731906	8.10457	-0.433977	0.993044	0.469552	0.998884	0.528263	0.979538	0.367173	0.0254373	6.30718
1180812	0	0.643433	577.601	555.612	164350	371.648	1628.04	0.00990594	164350	0.882725	-1.57778	111.996	20835620332	5.23515	61.1549	3.88291	264.883	36.9443	52.8432	52.2967	-88.9419	353.825	25.1796	356.056	0.363723	20835620332	0.0327843	2277.58	934.996	29.0856	490949	2273.31	358.754	2.66251	0.985251	1.09233	1.89369	1.37509	0.00799713	7.71459	-0.524868	0.997326	0.577101	0.999479	0.612883	0.985111	0.454372	0.0240286	6.24194
058507	0	0.376398	694.325	665.977	135540	261.343	1710.6	0.0126207	135540	0.762936	-61.7616	88.3618	12459744630	4.82235	78.7233	6.38244	350.162	47.9299	-3.10157	-23.3154	-61.7616	411.924	33.0367	303.194	1.56067	12459744630	0.056714	3778.02	307.083	12.7933	2.01739e+06	20956.4	584.523	10.8702	0.963437	1.26276	2.09331	9.17964	0.0279198	7.14418	-0.514644	0.995796	0.587813	0.998922	0.630056	0.985986	0.349928	0.145074	5.81258
1180731	0	0.56791	42.1005	40.8044	764.5	23.9093	115.012	0.150441	765	0.852216	-71.7146	69.2899	6.83723e+07	5.36836	71.705	3.74943	228.203	43.9946	-6.42799	-12.8574	-103.616	331.819	29.9078	298.957	0.815295	6.83723e+07	0.0281926	3191.03	471.785	19.8818	485372	4140.27	395.748	89.7656	0.628433	6.58987	4.17861	45.493	0.00211542	9.21964	-0.27167	0.971583	0.180651	0.981947	0.267167	0.917197	0.179337	0.00795273	6.17641
1180703	0	0.860973	412.408	439.793	108364	355.072	1329.02	0.0122644	108364	0.878044	-22.9031	145.717	14364105560	5.56243	94.0724	3.80031	358.711	55.0519	57.3841	48.0949	-67.2769	425.988	38.7801	364.08	0.804639	14364105560	0.0261455	4830.82	856.301	25.8885	2.12957e+06	16335.5	753.902	9.54713	0.974972	2.07086	2.69924	5.06691	0.00420249	8.7723	-0.420973	0.994527	0.421263	0.998734	0.488224	0.977101	0.34535	0.0177256	6.68444
1180914	1	0.468764	441.497	459.225	70601.5	206.958	1156.67	0.0163831	70602	0.814331	-17.242	130.125	8917661352	5.37255	67.7886	3.06502	240.65	43.3744	51.0431	46.1257	-62.9256	303.575	29.7913	355.4	0.542834	8917661352	0.0294624	3077.68	679.394	23.6634	700027	5438.14	481.296	3.55342	0.985308	1.17987	1.98537	2.06148	0.00689348	7.92776	-0.521502	0.997643	0.560817	0.999132	0.600344	0.981784	0.442369	0.0353915	6.38814
1180575	0	0.688807	613.919	617.716	200124	422.872	1784.59	0.00891738	200125	0.888623	-25.241	142.694	24695752353	5.51421	76.6307	3.09517	292.695	49.7463	45.598	33.4549	-95.35	388.045	34.1532	351.286	0.655918	24695752353	0.027504	3963.63	1032.25	29.6348	1.20216e+06	10256.9	622.419	6.32094	0.979883	1.76702	2.45188	2.9512	0.00449034	8.6171	-0.436292	0.994532	0.451569	0.998993	0.511928	0.978584	0.386252	0.016949	6.55968
1180421	1	0.767489	247.18	255.225	36382.5	189.708	744.098	0.0204521	36383	0.908702	-63.2314	102.969	3329896842	3.75867	97.6426	4.47927	300.331	63.4425	-7.90049	-63.2314	-63.2314	363.563	42.869	302.528	1.48322	3329896842	0.265599	6201.3	381.69	11.858	4.31848e+06	45711.5	970.877	6.57258	0.98653	1.28836	2.11982	4.78212	0.246335	5.58062	-0.505874	0.987286	0.675883	0.998816	0.713974	0.983681	0.165141	0.495433	4.37847
1180410	1	0.574285	469.05	462.313	97908.5	269.369	1252.97	0.0127974	97909	0.885264	-10.5586	174.846	14180243005	5.53904	99.2568	2.75993	345.268	55.7183	74.3918	62.4795	-76.1055	421.373	40.6874	380.566	0.487546	14180243005	0.0253779	4661.64	1159	31.2757	1.44055e+06	9359.01	729.007	5.70257	0.984446	1.54935	2.31949	3.13756	0.00498457	8.3415	-0.491698	0.997244	0.491934	0.999264	0.547254	0.98268	0.382886	0.0175598	6.65309
1180498	0	0.622256	387.9	379.247	72834.5	241.373	1075.62	0.014768	72835	0.889436	-59.0252	39.3933	5840745549	4.19766	49.2093	11.5222	373.499	34.9409	-21.1619	-38.3055	-59.0252	432.524	21.7999	283.181	2.48285	5840745549	0.101324	2440.76	155.451	8.11329	1.49567e+06	16973.1	364.079	5.58465	0.96951	1.37872	2.28938	3.54549	0.0572582	6.51425	-0.439803	0.984768	0.583693	0.999268	0.626476	0.984839	0.319655	0.216502	5.08816
0634062	0	0.789348	458.716	481.358	129638	362.086	1412.62	0.0108967	129638	0.903534	-38.8519	144.169	15978290913	5.60599	99.8293	2.80872	337.172	56.6187	44.2938	32.6925	-67.1368	404.309	42.3988	351.074	0.600448	15978290913	0.0239598	4714.94	728.636	23.3031	1.5415e+06	11822.3	747.942	5.53685	0.985296	1.47	2.26309	3.24033	0.00497143	8.41339	-0.498228	0.997668	0.510203	0.999218	0.559877	0.982806	0.410211	0.0211511	6.65374
1180213	1	0.531504	595.01	607.587	142272	316.25	1585.91	0.011147	142273	0.843115	-46.9912	160.242	17410072282	5.54885	123.644	2.7458	332.647	69.2319	40.1053	12.2184	-59.1814	391.828	51.3176	349.815	0.794248	17410072282	0.0269307	6699.23	682.23	20.5133	3.00419e+06	26990.7	1051	5.2724	0.990006	1.37653	2.19709	3.26659	0.00719529	8.18241	-0.523718	0.998168	0.525932	0.999263	0.575234	0.983281	0.39288	0.04668	6.60383
1180210	1	0.582544	23.6071	24.3311	248.5	13.7522	64.5269	0.259666	249	0.866019	-78.5664	66.6528	2.10156e+07	4.81971	89.1128	6.43713	330.734	48.2086	-15.5574	-30.7955	-79.0043	409.738	36.7335	290.517	1.28052	2.10156e+07	0.0550798	3492.32	249.788	12.5701	727345	8689.65	435.49	68.4356	0.727955	5.36136	3.81921	39.1336	0.0177463	7.4949	-0.417545	0.990295	0.259125	0.990896	0.341128	0.943376	0.164831	0.116144	5.56151
1180236	1	0.531781	528.444	544.325	109282	281.016	1421.75	0.01301	109282	0.824242	-77.8856	42.7353	8865040188	4.6056	66.8054	7.32352	339.648	38.9497	-19.893	-25.9259	-77.8856	417.534	29.7591	284.817	1.46886	8865040188	0.0651415	2660.85	253.874	12.4377	1.13165e+06	11536.8	405.119	8.41194	0.959216	1.63871	2.44798	5.55432	0.0319951	7.2112	-0.429077	0.988226	0.521437	0.998917	0.577593	0.981498	0.292613	0.162211	5.64795
1180256	0	0.592422	533.506	566.584	128694	316.061	1576.42	0.0122494	128694	0.806698	-20.2431	108.541	15202549922	5.24148	71.9186	3.5586	277.467	40.9624	39.8886	33.2777	-70.4189	347.885	29.1947	343.7	0.679691	15202549922	0.0321254	2605.17	647.477	23.3304	585517	5414.13	417.473	4.79277	0.977266	1.2791	2.065	3.01008	0.00741793	7.84704	-0.500662	0.996427	0.544133	0.999166	0.588296	0.982772	0.418943	0.0282231	6.28125
1180038	0	0.382298	22.9152	22.2036	156.5	8.76043	55.2132	0.3528	157	0.803192	-63.3674	41.8138	1.29178e+07	4.75986	38.2745	6.91255	171.254	31.7841	-16.8175	-24.4601	-108.391	279.645	18.2156	286.843	1.52353	1.29178e+07	0.0497789	2086.38	341.034	18.345	125192	1934.19	149.365	131.426	0.0767769	7.61102	4.132	71.5438	0.00714856	7.42869	-0.403669	0.988128	0.170414	0.967441	0.256606	0.8947	0.158166	0.0284686	5.10027
1180170	0	0.505204	547.424	529.159	117344	276.561	1413.95	0.0120495	117345	0.858823	2.17536	97.5621	14357140705	4.87058	47.6934	6.30283	293.269	31.0984	47.2268	41.6457	-76.7654	370.035	20.0628	349.785	1.2628	14357140705	0.0469042	1783.35	734.501	25.8538	434327	5319.33	269.787	5.45176	0.960275	1.43247	2.23684	3.28406	0.0106712	7.63818	-0.427465	0.990508	0.516367	0.999091	0.565464	0.981747	0.408924	0.0553636	5.90711
1180146	0	0.436712	454.032	451.687	70123.5	198.281	1148.75	0.0163818	70124	0.817168	-49.7343	66.2854	6658401549	5.11693	57.1691	7.12959	294.962	38.6024	3.47349	-7.69819	-96.8147	391.777	24.4473	308.143	1.66737	6658401549	0.0379589	2855.66	551.241	21.1253	1.36441e+06	15031.9	425.938	6.10718	0.971542	1.61061	2.35538	3.27968	0.00762917	8.01002	-0.42846	0.991309	0.493237	0.999031	0.544979	0.98052	0.404775	0.0232636	6.12758
0994255	1	0.710178	265.463	265.708	38208.5	188.526	810.583	0.0212147	38209	0.854845	-42.0174	75.2265	3953294664	5.1585	61.2866	21.926	530.879	43.2638	14.4481	0.616778	-71.3283	602.207	26.755	321.66	3.48274	3953294664	0.0358502	4587.43	452.839	18.2103	5.80436e+06	40945.2	600.356	115.467	0.676974	3.426	2.8485	103.289	0.00540873	8.47291	-0.351002	0.982171	0.410953	0.994477	0.473853	0.976812	0.376286	0.0154823	6.16468
1179490	0	0.589595	318.582	311.294	46131.5	187.834	867.227	0.018799	46132	0.877952	-36.014	133.596	5914456641	5.49459	104.079	5.13169	432.34	57.7583	50.3375	43.0086	-59.1426	491.482	42.3956	358.06	1.12897	5914456641	0.0277177	5470.9	704.098	22.3101	3.48612e+06	26121.4	832.017	6.6077	0.98413	1.65661	2.41471	3.65782	0.00599547	8.28516	-0.486108	0.996897	0.486029	0.999333	0.543661	0.983894	0.357737	0.0239418	6.60104
1179495	1	0.769614	22.6374	23.3452	303.5	17.4221	70.1838	0.231248	304	0.879929	-61.0605	-12.4055	1.99498e+07	2.95979	19.8088	16.3333	151.575	18.828	-45.3991	-59.2096	-61.9474	213.523	9.93628	256.173	3.13719	1.99498e+07	0.262011	802.764	27.4507	3.70902	113727	2258.06	78.4414	23.7421	0.527248	2.5877	2.88097	16.9738	0.151924	4.79975	-0.240051	0.851123	0.527982	0.989142	0.57957	0.950552	0.204301	0.3759	3.5847
1179492	0	0.522703	432.619	422.711	75970.5	226.131	1132.41	0.0149059	75971	0.86283	-11.2468	108.155	9256537254	5.16532	58.81	6.10992	366.563	38.2993	45.139	38.6526	-64.7104	431.273	24.309	349.06	1.19574	9256537254	0.0375975	2722.08	606.03	22.4582	999162	9494.03	413.77	7.13087	0.966012	1.66253	2.40281	4.21019	0.007211	8.0818	-0.431247	0.992803	0.475515	0.999108	0.532977	0.981721	0.383879	0.0345139	6.23407
1179470	0	0.275924	885.045	861.452	166354	244.205	2050.59	0.0123266	166355	0.705089	-58.5568	117.16	17079386567	5.41952	89.5163	3.67146	306.139	55.0174	12.8295	-3.85234	-70.1607	376.3	38.5831	320.419	1.06298	17079386567	0.0297995	4806.03	511.684	17.925	2.10834e+06	22047.1	765.957	4.45117	0.988427	1.20496	2.03679	2.8676	0.00877595	7.91756	-0.537179	0.99803	0.571987	0.999317	0.611841	0.984992	0.40916	0.0402763	6.42656
1179471	0	0.489733	577.222	568.958	126498	282.685	1521.51	0.012028	126498	0.828651	4.35956	163.882	19769600409	5.56226	75.733	3.00282	304.069	47.8033	90.6491	92.9833	-61.7054	365.774	33.3107	395.328	-0.0269188	19769600409	0.0255595	3677.14	1139.18	31.5455	1.00647e+06	-581.011	581.442	5.2094	0.982223	1.60488	2.33511	2.45221	0.00430899	8.53249	-0.464603	0.996322	0.472791	0.999054	0.528639	0.979207	0.409942	0.015208	6.58932
1179572	1	0.540472	682.574	695.544	181950	368.912	2100.85	0.0115463	181951	0.719759	-48.7579	47.2045	14901420724	3.72041	41.9836	8.37011	337.091	33.4918	-17.6226	-34.7634	-48.7579	385.849	19.904	286.178	2.18304	14901420724	0.183242	2161.01	132.676	7.09897	920200	13242.9	331.462	2.34334	0.985914	0.846177	1.80481	1.58338	0.143144	5.48763	-0.520933	0.988286	0.696248	0.999617	0.726098	0.989517	0.27411	0.370044	4.49058
1179449	0	0.396776	503.694	489.939	76467.5	199.854	1272.97	0.0166473	76468	0.770058	-53.9361	75.7912	7207565120	5.14481	73.119	6.2086	370.626	44.8222	1.28454	-13.8386	-65.7295	436.355	30.2871	307.011	1.59158	7207565120	0.036671	3483.59	346.251	14.6707	1.74709e+06	19401.4	534.346	10.2687	0.962122	2.12051	2.70914	5.44055	0.00655441	8.31777	-0.379017	0.986618	0.425591	0.998718	0.489512	0.977367	0.35793	0.0227524	6.16463
1178992	0	0.49151	349.555	358.176	46793.5	171.81	918.08	0.0196198	46794	0.835251	-57.6148	62.3155	4389844705	5.1907	73.2042	3.8115	255.45	39.3888	2.44666	1.57157	-94.9956	350.445	29.8871	306.288	0.62147	4389844705	0.0314272	2338.14	479.945	19.8344	435537	3522.9	352.75	6.5888	0.963105	1.64722	2.37184	3.65815	0.00560753	8.19464	-0.414025	0.990808	0.485981	0.998713	0.537363	0.977991	0.420982	0.0186026	6.15783
1178536	0	0.718418	341.961	347.865	65750.5	245.671	998.021	0.0151789	65751	0.910782	-82.8225	85.4259	6221623178	5.06969	95.8835	3.27708	324.23	52.5114	1.11312	-5.03021	-82.8225	407.052	44.1505	307.61	0.582172	6221623178	0.0408178	3954.9	461.015	17.6399	1.11761e+06	7975.98	610.488	11.0897	0.964243	1.90732	2.60957	7.16365	0.0156785	7.93593	-0.43087	0.991689	0.482665	0.998518	0.543095	0.978116	0.298051	0.107073	6.15906
0684764	0	0.356873	865.089	796.73	201096	308.727	2110.86	0.0104968	201096	0.753091	-83.4746	173.338	20099218139	5.50036	90.7303	3.62025	284.06	70.7187	2.70361	-31.1894	-94.2392	378.299	45.8058	316.146	1.2882	20099218139	0.0298007	8318.9	727.249	19.9299	6.4086e+06	62876.8	1323.34	3.16157	0.99523	1.14843	2.00895	1.7559	0.0089358	7.99029	-0.545643	0.998479	0.577285	0.999457	0.615247	0.985404	0.422759	0.0534337	6.49412
1178559	0	0.45484	451.514	444.713	71425.5	205.367	1125.68	0.0157602	71426	0.841622	-46.5993	159.658	9425063644	5.67408	138.466	1.71241	231.776	67.4766	55.0417	52.9234	-95.6394	327.415	56.4374	363.257	0.0660773	9425063644	0.0213411	5901.02	1221.36	31.4109	1.51944e+06	2004.04	941.72	2.88027	0.9939	1.17007	2.00243	1.41781	0.00491994	8.23455	-0.548191	0.998755	0.56069	0.999361	0.601422	0.983146	0.429788	0.0163085	6.71381
1178443	0	0.630688	258.236	267.03	31050.5	162.867	747.335	0.0240684	31051	0.835841	-82.7228	28.3949	2499942309	4.54383	66.6706	13.0077	333.969	34.1545	-19.6231	-14.2002	-82.7228	416.691	29.9501	283.744	1.41053	2499942309	0.0523032	1899.66	251.173	13.4681	917058	5862.04	289.593	10.4637	0.930236	1.25214	2.06435	8.81939	0.0184779	6.81448	-0.496468	0.9936	0.579778	0.998955	0.622386	0.986073	0.366743	0.0893404	5.61371
1178552	0	0.780331	281.345	287.976	47222.5	219.542	852.063	0.0180436	47223	0.904082	-66.051	56.2337	4169812028	5.07806	65.4482	7.00635	366.251	38.4726	-7.10053	-12.6591	-72.9403	439.192	27.2007	297.154	1.32682	4169812028	0.0348376	2510.35	281.076	13.9516	759216	7987.32	365.894	20.1863	0.894978	2.82767	3.01088	11.6463	0.0047745	8.67291	-0.286297	0.964044	0.340285	0.997727	0.417858	0.970331	0.310053	0.0366088	6.03861
1178444	1	0.670408	61.3244	60.8276	1958.5	41.1124	172.953	0.0883091	1959	0.907064	-51.8488	23.5651	1.56502e+08	3.62544	28.2802	18.9225	381.781	33.167	-23.1612	-45.5643	-51.8488	433.63	14.1179	282.646	3.71345	1.56502e+08	0.165468	3248.78	125.855	6.15137	3.04051e+06	28914.9	381.319	29.4414	0.849068	2.48469	2.81407	22.8368	0.0678412	5.8671	-0.315543	0.93792	0.527367	0.996507	0.571461	0.974809	0.319169	0.17975	4.42418
1154233	1	0.578009	690.659	715.682	204108	399.207	2014.66	0.0098706	204108	0.794936	-43.8374	124.464	23331495853	5.51301	86.555	3.17509	260.708	51.5154	31.94	20.2774	-91.9235	352.631	37.0745	338.097	0.743671	23331495853	0.0257352	4125.41	829.837	25.8906	1.30331e+06	12001.4	643.938	5.88048	0.981887	1.48548	2.25496	3.51845	0.00512357	8.34852	-0.484572	0.996937	0.506524	0.998946	0.55637	0.98035	0.41537	0.0173899	6.54234
[truncated: 417 more columns]
