# Supplementary material for: Development and validation of nomograms by radiomic features on ultrasound imaging for predicting overall survival in patients with primary nodal diffuse large B-cell lymphoma
Source: Front Oncol. 2022 Dec 7;12:991948. doi: 10.3389/fonc.2022.991948 (PMC9768489; doi:10.3389/fonc.2022.991948)
Supplement: Supplementary file 4 [file Table_4.csv]

X
0.995865282
0.992764036
0.992495314
0.992267643
0.99195475
0.991637467
0.991527401
0.991413587
0.991201011
0.990100068
0.989996953
0.989037318
0.988871052
0.98850896
0.988413401
0.988277306
0.988269465
0.98813201
0.987601576
0.987446945
0.987414842
0.987333784
0.986937902
0.98687652
0.98687652
0.986876505
0.986876488
0.986873672
0.986873672
0.986850301
0.986850301
0.986843628
0.986810391
0.986553197
0.986266127
0.985991741
0.985856779
0.985812065
0.985365777
0.985047092
0.985047092
0.984673923
0.984594464
0.984570542
0.983503806
0.982146244
0.981930419
0.981930419
0.98124135
0.981046236
0.980758313
0.980560386
0.980162366
0.980044825
0.979638955
0.979519064
0.979137219
0.979007462
0.978969426
0.978831901
0.978639239
0.97863241
0.978562667
0.978539603
0.978534946
0.978171413
0.978038053
0.977974381
0.977891871
0.977407468
0.977159344
0.977096246
0.97663372
0.976097661
0.975998602
0.975933849
0.975773335
0.975327075
0.975110655
0.974979041
0.974813161
0.974711083
0.974685523
0.973581563
0.972919889
0.972714676
0.972611562
0.972032687
0.971680255
0.971675079
0.971521427
0.971262746
0.971002849
0.970368087
0.970246338
0.970105591
0.970052114
0.969586996
0.969003641
0.968656235
0.968083339
0.967431113
0.966984026
0.966753653
0.966367795
0.966209506
0.965413955
0.96534018
0.965325805
0.965163915
0.965028725
0.964682653
0.964675345
0.964546775
0.964351363
0.96429899
0.964247796
0.964121599
0.96389915
0.963425649
0.963338748
0.962549216
0.962490479
0.96247857
0.962435274
0.962377674
0.962370627
0.962267707
0.962193529
0.962108242
0.961675795
0.961081325
0.961029768
0.960912407
0.960699473
0.96060185
0.960129843
0.959125273
0.958975358
0.958845327
0.958610703
0.957581025
0.957326178
0.957160041
0.956999691
0.956192623
0.956118811
0.955473063
0.955109386
0.955032079
0.954961358
0.954829114
0.954772456
0.954327851
0.954307923
0.954094786
0.952991753
0.95262525
0.951686516
0.950617524
0.950370381
0.950179491
0.949838313
0.949560455
0.949553156
0.949411667
0.949113209
0.948976918
0.948961172
0.94779695
0.947605683
0.946782442
0.945609098
0.94301097
0.940489491
0.940263675
0.939481318
0.938178646
0.937489367
0.936155866
0.934731188
0.933597286
0.933458351
0.932947622
0.932943872
0.932905089
0.932850548
0.932290613
0.932016716
0.93130991
0.923713854
0.921405901
0.920417023
0.919479012
0.918994676
0.918898724
0.918810877
0.918120054
0.917837534
0.917662336
0.91685031
0.916560272
0.916229642
0.912551454
0.909407634
0.907962404
0.90765839
0.907596208
0.907485584
0.906667949
0.906152889
0.905747048
0.905426173
0.905323038
0.90012599
0.899874338
0.897811874
0.897732654
0.897581158
0.896772522
0.896055641
0.895341479
0.895170611
0.894923371
0.894274318
0.89390111
0.893645354
0.892440306
0.89171435
0.890746669
0.889874007
0.888421616
0.886484825
0.882379959
0.88232227
0.879467565
0.879389228
0.878223587
0.877101236
0.876067917
0.876064876
0.876058666
0.875573113
0.875030011
0.874381882
0.87422636
0.871908156
0.871847782
0.871155926
0.870496067
0.868899433
0.868869686
0.867461487
0.86630983
0.866024257
0.863686185
0.861527919
0.860447
0.860162017
0.858044335
0.857527149
0.857207865
0.85634178
0.854568586
0.851904463
0.851253239
0.851012676
0.85072241
0.850334895
0.849321727
0.848998934
0.848881692
0.848718858
0.845566041
0.844967429
0.844545209
0.838630026
0.838258822
0.837927242
0.836666789
0.834851753
0.834659157
0.833544685
0.831084353
0.830335521
0.830192723
0.828247774
0.828001473
0.824621798
0.824483126
0.823481941
0.821845955
0.82117678
0.820919689
0.820725695
0.819538653
0.818087796
0.81669408
0.814823339
0.814716652
0.807757624
0.80571784
0.804154201
0.803656122
0.802752795
0.802062015
0.799723563
0.798687217
0.797206329
0.795112989
0.794343276
0.793679954
0.792491547
0.792355778
0.792293727
0.7915942
0.791080148
0.790836961
0.788654583
0.788310485
0.787123121
0.786632815
0.785434701
0.784710238
0.78469001
0.784496847
0.784321337
0.780578407
0.780041345
0.779237363
0.7789244
0.776330621
0.770384319
0.768332665
0.76731063
0.764950804
0.764712404
0.762927299
0.75966306
0.753727109
0.749186361
0.747136115
0.746950569
0.745882725
0.745640535
0.741813885
0.741196714
0.739637727
0.73868538
0.737397914
0.735817022
0.731563339
0.724565508
0.724159405
0.723994673
0.723877527
0.721284259
0.719934532
0.718000516
0.715321259
0.714210294
0.713158362
0.710367862
0.708564044
0.707894353
0.706431656
0.704715385
0.693326672
0.693244746
0.690629462
0.689689458
0.685491178
0.682998257
0.680318824
0.678979982
0.678357641
0.675523333
0.672192151
0.669920031
0.66710721
0.665329313
0.665146729
0.658232611
0.653444953
0.650517167
0.649136296
0.643798824
0.643456139
0.642212108
0.638594881
0.633021523
0.623533807
0.621140055
0.620915637
0.619971617
0.613785607
0.610710532
0.608665098
0.608137503
0.605261036
0.60170364
0.601497026
0.600120331
0.596836965
0.596781312
0.593721477
0.593318348
0.593071405
0.592883549
0.588291309
0.58483829
0.580437966
0.574984791
0.571421033
0.568723477
0.566884172
0.562281071
0.555514026
0.551545595
0.550451287
0.535386869
0.520318963
0.517250212
0.512847022
0.510684422
0.495914828
0.484301575
0.482428294
0.480561785
0.47118368
0.465937604
0.459097407
0.453609818
0.45097042
0.431633059
0.419381096
0.394937802
0.379507193
0.37478794
0.35690817
0.354081317
0.342652653
0.339966696
0.33713902
0.298069192
0.298017347
0.275072918
0.270001504
0.26225981
0.255280809
0.25512868
0.24792221
0.24161569
0.233200139
0.21532226
0.21143396
0.119802336
0.058745765
0.052168436
0.049744887
0.045308395
0.031133209
0.029369602
-0.353528723
